# Supplementary material for: Heterogeneity in the Epigenetic Landscape of Murine Testis-Specific Histone Variants TH2A and TH2B Sharing the Same Bi-Directional Promoter
Source: Front Cell Dev Biol. 2021 Dec 6;9:755751. doi: 10.3389/fcell.2021.755751 (PMC8685415; doi:10.3389/fcell.2021.755751)
Supplement: Supplementary file 1 [file Table2.XLSX]

## Sheet: TBAGS in spermatogenesis
TBAGS involved in spermatogenesis
				Ontology Annotations	Ontology Annotations	Parents	Parents
Gene Symbol	Name	Primary Identifier	Organism	Ontology Term . Identifier	Term Name	Identifier	Name
Adam1a	a disintegrin and metallopeptidase domain 1a	MGI:2429504	Mus musculus	GO:0008584	male gonad development	GO:0032502	developmental process
Adam1a	a disintegrin and metallopeptidase domain 1a	MGI:2429504	Mus musculus	GO:0008584	male gonad development	GO:0048513	animal organ development
Adam1a	a disintegrin and metallopeptidase domain 1a	MGI:2429504	Mus musculus	GO:0008584	male gonad development	GO:0048856	anatomical structure development
Alms1	ALMS1, centrosome and basal body associated	MGI:1934606	Mus musculus	GO:0007286	spermatid development	GO:0032502	developmental process
Alms1	ALMS1, centrosome and basal body associated	MGI:1934606	Mus musculus	GO:0007286	spermatid development	GO:0048856	anatomical structure development
Amd1	S-adenosylmethionine decarboxylase 1	MGI:88004	Mus musculus	GO:0008295	spermidine biosynthetic process	GO:0044237	cellular metabolic process
Asb1	ankyrin repeat and SOCS box-containing 1	MGI:1929735	Mus musculus	GO:0030539	male genitalia development	GO:0007275	multicellular organism development
Asb1	ankyrin repeat and SOCS box-containing 1	MGI:1929735	Mus musculus	GO:0030539	male genitalia development	GO:0032502	developmental process
Asb1	ankyrin repeat and SOCS box-containing 1	MGI:1929735	Mus musculus	GO:0030539	male genitalia development	GO:0048513	animal organ development
Asb1	ankyrin repeat and SOCS box-containing 1	MGI:1929735	Mus musculus	GO:0030539	male genitalia development	GO:0048856	anatomical structure development
Asf1b	anti-silencing function 1B histone chaperone	MGI:1914179	Mus musculus	GO:0001835	blastocyst hatching	GO:0007275	multicellular organism development
Asf1b	anti-silencing function 1B histone chaperone	MGI:1914179	Mus musculus	GO:0001835	blastocyst hatching	GO:0009790	embryo development
Asf1b	anti-silencing function 1B histone chaperone	MGI:1914179	Mus musculus	GO:0001835	blastocyst hatching	GO:0032502	developmental process
Asf1b	anti-silencing function 1B histone chaperone	MGI:1914179	Mus musculus	GO:0001835	blastocyst hatching	GO:0048856	anatomical structure development
Bcl2l11	BCL2-like 11 (apoptosis facilitator)	MGI:1197519	Mus musculus	GO:0007283	spermatogenesis	GO:0032502	developmental process
Bcl2l11	BCL2-like 11 (apoptosis facilitator)	MGI:1197519	Mus musculus	GO:0008584	male gonad development	GO:0007275	multicellular organism development
Bcl2l11	BCL2-like 11 (apoptosis facilitator)	MGI:1197519	Mus musculus	GO:0008584	male gonad development	GO:0032502	developmental process
Bcl2l11	BCL2-like 11 (apoptosis facilitator)	MGI:1197519	Mus musculus	GO:0008584	male gonad development	GO:0048513	animal organ development
Bcl2l11	BCL2-like 11 (apoptosis facilitator)	MGI:1197519	Mus musculus	GO:0008584	male gonad development	GO:0048856	anatomical structure development
Ccin	calicin	MGI:3045316	Mus musculus	GO:0007283	spermatogenesis	GO:0032502	developmental process
Ddias	DNA damage-induced apoptosis suppressor	MGI:1921291	Mus musculus	GO:0007286	spermatid development	GO:0032502	developmental process
Ddias	DNA damage-induced apoptosis suppressor	MGI:1921291	Mus musculus	GO:0007286	spermatid development	GO:0048856	anatomical structure development
Dhh	desert hedgehog	MGI:94891	Mus musculus	GO:0007286	spermatid development	GO:0032502	developmental process
Dhh	desert hedgehog	MGI:94891	Mus musculus	GO:0007286	spermatid development	GO:0048856	anatomical structure development
Dhh	desert hedgehog	MGI:94891	Mus musculus	GO:0030238	male sex determination	GO:0007275	multicellular organism development
Dhh	desert hedgehog	MGI:94891	Mus musculus	GO:0030238	male sex determination	GO:0032502	developmental process
Dhh	desert hedgehog	MGI:94891	Mus musculus	GO:0030238	male sex determination	GO:0048856	anatomical structure development
Dlk1	delta like non-canonical Notch ligand 1	MGI:94900	Mus musculus	GO:0009790	embryo development	GO:0007275	multicellular organism development
Dlk1	delta like non-canonical Notch ligand 1	MGI:94900	Mus musculus	GO:0009790	embryo development	GO:0009790	embryo development
Dlk1	delta like non-canonical Notch ligand 1	MGI:94900	Mus musculus	GO:0009790	embryo development	GO:0032502	developmental process
Dlk1	delta like non-canonical Notch ligand 1	MGI:94900	Mus musculus	GO:0009790	embryo development	GO:0048856	anatomical structure development
Dmrt2	doublesex and mab-3 related transcription factor 2	MGI:1330307	Mus musculus	GO:0007548	sex differentiation	GO:0032502	developmental process
Gli1	GLI-Kruppel family member GLI1	MGI:95727	Mus musculus	GO:0007283	spermatogenesis	GO:0032502	developmental process
Gopc	golgi associated PDZ and coiled-coil motif containing	MGI:2149946	Mus musculus	GO:0007289	spermatid nucleus differentiation	GO:0032502	developmental process
Gopc	golgi associated PDZ and coiled-coil motif containing	MGI:2149946	Mus musculus	GO:0007289	spermatid nucleus differentiation	GO:0048856	anatomical structure development
H1f7	H1.7 linker histone	MGI:1917319	Mus musculus	GO:0007283	spermatogenesis	GO:0032502	developmental process
H1f7	H1.7 linker histone	MGI:1917319	Mus musculus	GO:0007290	spermatid nucleus elongation	GO:0032502	developmental process
H1f7	H1.7 linker histone	MGI:1917319	Mus musculus	GO:0007290	spermatid nucleus elongation	GO:0048856	anatomical structure development
H1f7	H1.7 linker histone	MGI:1917319	Mus musculus	GO:0035092	sperm chromatin condensation	GO:0032502	developmental process
H1f7	H1.7 linker histone	MGI:1917319	Mus musculus	GO:0035092	sperm chromatin condensation	GO:0048856	anatomical structure development
Hoxa9	homeobox A9	MGI:96180	Mus musculus	GO:0007283	spermatogenesis	GO:0032502	developmental process
Hoxa9	homeobox A9	MGI:96180	Mus musculus	GO:0008584	male gonad development	GO:0007275	multicellular organism development
Hoxa9	homeobox A9	MGI:96180	Mus musculus	GO:0008584	male gonad development	GO:0032502	developmental process
Hoxa9	homeobox A9	MGI:96180	Mus musculus	GO:0008584	male gonad development	GO:0048513	animal organ development
Hoxa9	homeobox A9	MGI:96180	Mus musculus	GO:0008584	male gonad development	GO:0048856	anatomical structure development
Hps1	HPS1, biogenesis of lysosomal organelles complex 3 subunit MGI:2177763		Mus musculus	GO:0007283	spermatogenesis	GO:0032502	developmental process
Inhba	inhibin beta-A	MGI:96570	Mus musculus	GO:0008584	male gonad development	GO:0007275	multicellular organism development
Inhba	inhibin beta-A	MGI:96570	Mus musculus	GO:0008584	male gonad development	GO:0032502	developmental process
Inhba	inhibin beta-A	MGI:96570	Mus musculus	GO:0008584	male gonad development	GO:0048513	animal organ development
Inhba	inhibin beta-A	MGI:96570	Mus musculus	GO:0008584	male gonad development	GO:0048856	anatomical structure development
Kdm2b	lysine (K)-specific demethylase 2B	MGI:1354737	Mus musculus	GO:0007283	spermatogenesis	GO:0032502	developmental process
Larp7	La ribonucleoprotein domain family, member 7	MGI:107634	Mus musculus	GO:0007283	spermatogenesis	GO:0032502	developmental process
Lhfpl2	lipoma HMGIC fusion partner-like 2	MGI:2145236	Mus musculus	GO:0046546	development of primary male sexual c GO:0007275		multicellular organism development
Lhfpl2	lipoma HMGIC fusion partner-like 2	MGI:2145236	Mus musculus	GO:0046546	development of primary male sexual c GO:0032502		developmental process
Lhfpl2	lipoma HMGIC fusion partner-like 2	MGI:2145236	Mus musculus	GO:0046546	development of primary male sexual c GO:0048856		anatomical structure development
Meig1	meiosis expressed gene 1	MGI:1202878	Mus musculus	GO:0007283	spermatogenesis	GO:0032502	developmental process
Meig1	meiosis expressed gene 1	MGI:1202878	Mus musculus	GO:0007288	sperm axoneme assembly	GO:0032502	developmental process
Meig1	meiosis expressed gene 1	MGI:1202878	Mus musculus	GO:0007288	sperm axoneme assembly	GO:0048856	anatomical structure development
Meig1	meiosis expressed gene 1	MGI:1202878	Mus musculus	GO:1905198	manchette assembly	GO:0032502	developmental process
Meig1	meiosis expressed gene 1	MGI:1202878	Mus musculus	GO:1905198	manchette assembly	GO:0048856	anatomical structure development
Mov10l1	Mov10 like RISC complex RNA helicase 1	MGI:1891384	Mus musculus	GO:0007283	spermatogenesis	GO:0032502	developmental process
Mov10l1	Mov10 like RISC complex RNA helicase 1	MGI:1891384	Mus musculus	GO:0043046	DNA methylation involved in gamete g GO:0044237		cellular metabolic process
Mxi1	MAX interactor 1, dimerization protein	MGI:97245	Mus musculus	GO:0001825	blastocyst formation	GO:0007275	multicellular organism development
Mxi1	MAX interactor 1, dimerization protein	MGI:97245	Mus musculus	GO:0001825	blastocyst formation	GO:0009653	anatomical structure morphogenesis
Mxi1	MAX interactor 1, dimerization protein	MGI:97245	Mus musculus	GO:0001825	blastocyst formation	GO:0009790	embryo development
Mxi1	MAX interactor 1, dimerization protein	MGI:97245	Mus musculus	GO:0001825	blastocyst formation	GO:0032502	developmental process
Mxi1	MAX interactor 1, dimerization protein	MGI:97245	Mus musculus	GO:0001825	blastocyst formation	GO:0048856	anatomical structure development
N4bp2l2	NEDD4 binding protein 2-like 2	MGI:2687207	Mus musculus	GO:0001824	blastocyst development	GO:0007275	multicellular organism development
N4bp2l2	NEDD4 binding protein 2-like 2	MGI:2687207	Mus musculus	GO:0001824	blastocyst development	GO:0009790	embryo development
N4bp2l2	NEDD4 binding protein 2-like 2	MGI:2687207	Mus musculus	GO:0001824	blastocyst development	GO:0032502	developmental process
N4bp2l2	NEDD4 binding protein 2-like 2	MGI:2687207	Mus musculus	GO:0001824	blastocyst development	GO:0048856	anatomical structure development
Ndc1	NDC1 transmembrane nucleoporin	MGI:1920037	Mus musculus	GO:0007283	spermatogenesis	GO:0032502	developmental process
Nectin2	nectin cell adhesion molecule 2	MGI:97822	Mus musculus	GO:0001675	acrosome assembly	GO:0009653	anatomical structure morphogenesis
Nectin2	nectin cell adhesion molecule 2	MGI:97822	Mus musculus	GO:0001675	acrosome assembly	GO:0032502	developmental process
Nectin2	nectin cell adhesion molecule 2	MGI:97822	Mus musculus	GO:0001675	acrosome assembly	GO:0048856	anatomical structure development
Nectin2	nectin cell adhesion molecule 2	MGI:97822	Mus musculus	GO:0007286	spermatid development	GO:0032502	developmental process
Nectin2	nectin cell adhesion molecule 2	MGI:97822	Mus musculus	GO:0007286	spermatid development	GO:0048856	anatomical structure development
Nectin2	nectin cell adhesion molecule 2	MGI:97822	Mus musculus	GO:0007289	spermatid nucleus differentiation	GO:0032502	developmental process
Nectin2	nectin cell adhesion molecule 2	MGI:97822	Mus musculus	GO:0007289	spermatid nucleus differentiation	GO:0048856	anatomical structure development
Neurl1a	neuralized E3 ubiquitin protein ligase 1A	MGI:1334263	Mus musculus	GO:0007288	sperm axoneme assembly	GO:0032502	developmental process
Neurl1a	neuralized E3 ubiquitin protein ligase 1A	MGI:1334263	Mus musculus	GO:0007288	sperm axoneme assembly	GO:0048856	anatomical structure development
Osr1	odd-skipped related transcription factor 1	MGI:1344424	Mus musculus	GO:0009790	embryo development	GO:0007275	multicellular organism development
Osr1	odd-skipped related transcription factor 1	MGI:1344424	Mus musculus	GO:0009790	embryo development	GO:0009790	embryo development
Osr1	odd-skipped related transcription factor 1	MGI:1344424	Mus musculus	GO:0009790	embryo development	GO:0032502	developmental process
Osr1	odd-skipped related transcription factor 1	MGI:1344424	Mus musculus	GO:0009790	embryo development	GO:0048856	anatomical structure development
Pcsk6	proprotein convertase subtilisin/kexin type 6	MGI:102897	Mus musculus	GO:0007354	zygotic determination of anterior/post GO:0003002		regionalization
Pcsk6	proprotein convertase subtilisin/kexin type 6	MGI:102897	Mus musculus	GO:0007354	zygotic determination of anterior/post GO:0007275		multicellular organism development
Pcsk6	proprotein convertase subtilisin/kexin type 6	MGI:102897	Mus musculus	GO:0007354	zygotic determination of anterior/post GO:0009790		embryo development
Pcsk6	proprotein convertase subtilisin/kexin type 6	MGI:102897	Mus musculus	GO:0007354	zygotic determination of anterior/post GO:0032502		developmental process
Pcsk6	proprotein convertase subtilisin/kexin type 6	MGI:102897	Mus musculus	GO:0007354	zygotic determination of anterior/post GO:0048856		anatomical structure development
Poc1a	POC1 centriolar protein A	MGI:1917485	Mus musculus	GO:0007283	spermatogenesis	GO:0032502	developmental process
Ppard	peroxisome proliferator activator receptor delta	MGI:101884	Mus musculus	GO:0007566	embryo implantation	GO:0007275	multicellular organism development
Ppard	peroxisome proliferator activator receptor delta	MGI:101884	Mus musculus	GO:0007566	embryo implantation	GO:0032502	developmental process
Ppard	peroxisome proliferator activator receptor delta	MGI:101884	Mus musculus	GO:0007566	embryo implantation	GO:0048856	anatomical structure development
Psmc3	proteasome (prosome, macropain) 26S subunit, ATPase 3	MGI:1098754	Mus musculus	GO:0001824	blastocyst development	GO:0007275	multicellular organism development
Psmc3	proteasome (prosome, macropain) 26S subunit, ATPase 3	MGI:1098754	Mus musculus	GO:0001824	blastocyst development	GO:0009790	embryo development
Psmc3	proteasome (prosome, macropain) 26S subunit, ATPase 3	MGI:1098754	Mus musculus	GO:0001824	blastocyst development	GO:0032502	developmental process
Psmc3	proteasome (prosome, macropain) 26S subunit, ATPase 3	MGI:1098754	Mus musculus	GO:0001824	blastocyst development	GO:0048856	anatomical structure development
Ptpn6	protein tyrosine phosphatase, non-receptor type 6	MGI:96055	Mus musculus	GO:1905867	epididymis development	GO:0007275	multicellular organism development
Ptpn6	protein tyrosine phosphatase, non-receptor type 6	MGI:96055	Mus musculus	GO:1905867	epididymis development	GO:0032502	developmental process
Ptpn6	protein tyrosine phosphatase, non-receptor type 6	MGI:96055	Mus musculus	GO:1905867	epididymis development	GO:0048856	anatomical structure development
Rec8	REC8 meiotic recombination protein	MGI:1929645	Mus musculus	GO:0007286	spermatid development	GO:0032502	developmental process
Rec8	REC8 meiotic recombination protein	MGI:1929645	Mus musculus	GO:0007286	spermatid development	GO:0048856	anatomical structure development
Shisa6	shisa family member 6	MGI:2685725	Mus musculus	GO:0007283	spermatogenesis	GO:0032502	developmental process
Slx4	SLX4 structure-specific endonuclease subunit homolog (S. ce MGI:106299		Mus musculus	GO:0006310	DNA recombination	GO:0044237	cellular metabolic process
Sox30	SRY (sex determining region Y)-box 30	MGI:1341157	Mus musculus	GO:0007286	spermatid development	GO:0032502	developmental process
Sox30	SRY (sex determining region Y)-box 30	MGI:1341157	Mus musculus	GO:0007286	spermatid development	GO:0048856	anatomical structure development
Spata24	spermatogenesis associated 24	MGI:1918492	Mus musculus	GO:0007283	spermatogenesis	GO:0032502	developmental process
Sycp2	synaptonemal complex protein 2	MGI:1933281	Mus musculus	GO:0048808	male genitalia morphogenesis	GO:0007275	multicellular organism development
Sycp2	synaptonemal complex protein 2	MGI:1933281	Mus musculus	GO:0048808	male genitalia morphogenesis	GO:0009653	anatomical structure morphogenesis
Sycp2	synaptonemal complex protein 2	MGI:1933281	Mus musculus	GO:0048808	male genitalia morphogenesis	GO:0032502	developmental process
Sycp2	synaptonemal complex protein 2	MGI:1933281	Mus musculus	GO:0048808	male genitalia morphogenesis	GO:0048513	animal organ development
Sycp2	synaptonemal complex protein 2	MGI:1933281	Mus musculus	GO:0048808	male genitalia morphogenesis	GO:0048856	anatomical structure development
Tgif1	TGFB-induced factor homeobox 1	MGI:1194497	Mus musculus	GO:0010470	regulation of gastrulation	GO:0007275	multicellular organism development
Tgif1	TGFB-induced factor homeobox 1	MGI:1194497	Mus musculus	GO:0010470	regulation of gastrulation	GO:0009653	anatomical structure morphogenesis
Tgif1	TGFB-induced factor homeobox 1	MGI:1194497	Mus musculus	GO:0010470	regulation of gastrulation	GO:0009790	embryo development
Tgif1	TGFB-induced factor homeobox 1	MGI:1194497	Mus musculus	GO:0010470	regulation of gastrulation	GO:0032502	developmental process
Tgif1	TGFB-induced factor homeobox 1	MGI:1194497	Mus musculus	GO:0010470	regulation of gastrulation	GO:0048598	embryonic morphogenesis
Tgif1	TGFB-induced factor homeobox 1	MGI:1194497	Mus musculus	GO:0010470	regulation of gastrulation	GO:0048856	anatomical structure development
Thbd	thrombomodulin	MGI:98736	Mus musculus	GO:0009790	embryo development	GO:0007275	multicellular organism development
Thbd	thrombomodulin	MGI:98736	Mus musculus	GO:0009790	embryo development	GO:0009790	embryo development
Thbd	thrombomodulin	MGI:98736	Mus musculus	GO:0009790	embryo development	GO:0032502	developmental process
Thbd	thrombomodulin	MGI:98736	Mus musculus	GO:0009790	embryo development	GO:0048856	anatomical structure development
Usp42	ubiquitin specific peptidase 42	MGI:1924050	Mus musculus	GO:0007283	spermatogenesis	GO:0032502	developmental process
Zfp830	zinc finger protein 830	MGI:1914233	Mus musculus	GO:0001832	blastocyst growth	GO:0007275	multicellular organism development
Zfp830	zinc finger protein 830	MGI:1914233	Mus musculus	GO:0001832	blastocyst growth	GO:0009790	embryo development
Zfp830	zinc finger protein 830	MGI:1914233	Mus musculus	GO:0001832	blastocyst growth	GO:0032502	developmental process
Zfp830	zinc finger protein 830	MGI:1914233	Mus musculus	GO:0001832	blastocyst growth	GO:0048856	anatomical structure development
