# Supplementary material for: Heterogeneity in the Epigenetic Landscape of Murine Testis-Specific Histone Variants TH2A and TH2B Sharing the Same Bi-Directional Promoter
Source: Front Cell Dev Biol. 2021 Dec 6;9:755751. doi: 10.3389/fcell.2021.755751 (PMC8685415; doi:10.3389/fcell.2021.755751)
Supplement: Supplementary file 2 [file Table3.XLSX]

## Sheet: TH2B associations in Enhancer
TH2B associations identified in Enhancer Atlas
Peaks	Type	Target Genes	Cell resource
chr1:24684046-24684254	Promoter	Lmbrd1
chr1:88252320-88252529	Promoter	Snora75,Gm24148,C130036L24Rik,Snord82
chr1:88253231-88253466	Promoter	Gm24148,C130036L24Rik,Snord82
chr1:88285082-88285310	Promoter	Nmur1
chr1:88286532-88286734	Promoter	Nmur1
chr1:90202534-90202755	Promoter	Trpm8
chr2:25055027-25055226	Promoter	Tor4a
chr2:136713301-136713631	Promoter	Slx4ip
chr2:146834675-146834984	Promoter	Xrn2
chr2:152781009-152781216	Promoter	Dusp15
chr2:180118022-180118236	Promoter	Gm6307
chr2:181494337-181494628	Promoter	Myt1
chr3:30599730-30599931	Promoter	Lrrc31
chr3:36475151-36475523	Promoter	Ccna2
chr3:36475660-36475899	Promoter	Ccna2
chr3:53463067-53463269	Promoter	Frem2
chr3:88297196-88297395	Promoter	Lmna
chr3:89089014-89089245	Promoter	Efna1
chr3:92263312-92263511	Promoter	Sprr3
chr3:129534278-129534531	Promoter	Gar1
chr3:138741827-138742030	Promoter	Rap1gds1
chr3:138742948-138743228	Promoter	Rap1gds1
chr4:43045518-43045822	Promoter	Stoml2
chr4:134674009-134674208	Promoter	Runx3
chr4:146545431-146545643	Promoter	Gm13152
chr4:147310575-147310779	Promoter	2510039O18Rik,Plod1
chr5:7179305-7179545	Enhancer	4921511H03Rik	Testis
chr5:14974466-14974712	Enhancer	Gm9758;Speer4e;Gm17019;Speer4d;Gm10354	Testis,Spermatid
chr5:17468661-17468865	Promoter	Gnat3
chr5:31116784-31116985	Promoter	Mapre3
chr5:53976598-53976797	Promoter	Rbpj
chr5:113743011-113743305	Promoter	Sgsm1
chr5:115801672-115802004	Promoter	Cox6a1
chr5:118421945-118422144	Promoter	Fbxo21
chr5:119006020-119006255	Promoter	Med13l
chr5:135404643-135404900	Promoter	Wbscr27
chr5:145662027-145662321	Promoter	Mir7039
chr6:47737221-47737446	Enhancer	Cul1;Pdia4;Zfp398;Zfp282;Zfp212;Zfp956	Testis
chr6:47737939-47738138	Enhancer	Cul1;Pdia4;Zfp398;Zfp282;Zfp212;Zfp956	Testis
chr6:47754083-47754336	Promoter	Mir704
chr6:50609135-50609387	Promoter	Npvf
chr6:125164894-125165167	Promoter	Vamp1
chr7:4876945-4877271	Promoter	Ssc5d
chr7:19732951-19733296	Promoter	Snrpd2
chr7:99267338-99267791	Promoter	4930567K12Rik
chr7:111122694-111122966	Promoter	Olfr635
chr7:114275849-114276050	Promoter	Olfr715
chr7:116040104-116040414	Promoter	Olfr519
chr7:134671142-134671345	Promoter	Snora30
chr8:4493313-4493512	Promoter	Cers4
chr8:8621103-8621304	Enhancer	Efnb2	Testis
chr8:19729358-19729585	Promoter	4930467E23Rik,Gm21119
chr8:28084586-28084873	Promoter	Zfp703
chr8:86764645-86764845	Promoter	Zswim4
chr8:87468888-87469121	Promoter	Rtbdn
chr8:87470428-87470962	Promoter	Rtbdn
chr8:109565493-109565770	Enhancer	Tmco7;Has3;Chtf8;Cirh1a;Sntb2;Vps4a;Cog8;Nip7;Tmed6;Terf2;Cyb5b;Nfat5	Testis
chr8:119777960-119778159	Promoter	Cmip
chr9:4309823-4310233	Promoter	Aasdhppt,Kbtbd3
chr9:64948189-64948428	Promoter	Igdcc4
chr9:106148689-106149322	Enhancer	Glyctk;Wdr82;Ppm1m;Tlr9;Alas1;Poc1a;Iqcf3;Iqcf4;Iqcf6;Twf2;Rpl29	Testis,Spermatid
chr10:27795745-27795968	Enhancer	Ptprk	Spermatid
chr10:42579925-42580125	Promoter	Scml4
chr10:42580209-42580498	Promoter	Scml4
chr10:127081087-127081312	Enhancer	Stac3;Ndufa4l2;Shmt2;Lrp1;Stat6;Tmem194;Nab2;Myo1a;Zbtb39;Sdr9c7	Testis
chr10:127534031-127534263	Enhancer	Sdr9c7;Prim1;Naca;Ptges3;Baz2a;Atp5b;Rbms2;Stat2;Pan2;Cnpy2;Cs;Coq10a;Ankrd52;Rnf41;Smarcc2;Rpl41;Gm15900	Testis
chr11:3998073-3998300	Promoter	Mtfp1
chr11:51429748-51429947	Promoter	Nhp2
chr11:68967919-68968139	Promoter	Alox12b
chr11:69672389-69672612	Promoter	Tnk1
chr11:82764203-82764518	Promoter	Slfn5
chr11:96111694-96111965	Promoter	Gm53
chr11:97537013-97537234	Promoter	Mir6927
chr11:102762313-102762658	Promoter	Gfap
chr12:9579458-9579826	Promoter	Osr1,1700022H16Rik
chr12:84970713-84970933	Promoter	Rbm25
chr13:8871088-8871521	Promoter	Wdr37
chr13:30749496-30749695	Promoter	Dusp22
chr13:34130326-34130583	Enhancer	Serpinb6c;Nqo2;Ripk1;Serpinb6a;Bphl;Tubb2b;Psmg4;Gm17083;Gm17084;Tubb2a	Testis, spermatid
chr13:54687096-54687295	Promoter	Higd2a
chr13:54792613-54792847	Promoter	Rnf44
chr13:65379457-65379667	Promoter	Zfp369
chr14:56571702-56571992	Promoter	Mcpt-ps1
chr14:56778251-56778459	Promoter	Gzmg
chr14:105893072-105893473	Promoter	4930449E01Rik
chr15:36727410-36727862	Promoter	Ywhaz
chr15:88982825-88983081	Promoter	Mapk11
chr15:103102291-103102549	Promoter	Copz1
chr16:4003422-4003628	Promoter	Slx4
chr16:4003810-4004054	Promoter	Slx4
chr16:10394858-10395228	Promoter	Tekt5
chr16:14316934-14317259	Promoter	Fopnl
chr16:14705410-14705637	Promoter	Snai2
chr16:16870701-16870964	Promoter	Top3b,Vpreb1
chr16:20548221-20548561	Promoter	Gm15760,Abcf3
chr16:71250445-71250644	Promoter	4930567J20Rik
chr16:75766796-75766995	Promoter	Hspa13
chr16:85553164-85553365	Promoter	Cyyr1
chr16:85803097-85803352	Promoter	Adamts1
chr17:3326887-3327126	Promoter	Tiam2
chr17:6442566-6443184	Enhancer	Tmem181a;Dynlt1a;Dynlt1b;Dynlt1c	Testis
chr17:27324966-27325323	Enhancer	Kifc5b;Phf1;Cuta;Zbtb9;Ggnbp1;Bak1;Itpr3;2900010M23Rik;Lemd2;Hmga1	Testis
chr17:27342712-27342957	Promoter	Lemd2
chr17:27389861-27390094	Promoter	9630028I04Rik
chr17:34802703-34802902	Promoter	Tnxb
chr17:35066044-35066278	Promoter	Neu1
chr17:37164657-37164856	Promoter	Mog
chr17:46891113-46891312	Promoter	Cnpy3
chr17:87427512-87427738	Promoter	Pigf
chr18:6136426-6136625	Promoter	Arhgap12
chr18:11053065-11053279	Promoter	1010001N08Rik
chr18:35662078-35662290	Promoter	Sil1
chr18:36920911-36921420	Enhancer	Eif4ebp3;Sra1;Slc35a4;Cd14;Tmco6;Ndufa2;Ik;Hars2;Hars;Zmat2;Ankhd1;E230025N22Rik;Dnd1	Testis,Spermatid
chr18:36940719-36940951	Promoter	Hars2
chr18:37479437-37479752	Promoter	Pcdhb5
chr18:37643952-37644194	Promoter	Pcdhb17
chr18:67289848-67290132	Promoter	Gnal
chr18:74443571-74443857	Enhancer	Ska1;Cxxc1;Mbd1;Ccdc11;Myo5b	Testis,Spermatid
chr19:6081060-6081261	Promoter	Cdca5,Vps51
chr19:10949086-10949332	Promoter	Tmem132a

## Sheet: TH2B associated enhancers
TH2B associated enhancers
Peak	Type	Target name	Cell resource	Expression profile
chr5:7179305-7179545	Enhancer	4921511H03Rik	Testis	Restricted expression toward testis adult (RPKM 4.8)
chr5:14974466-14974712	Enhancer	Gm9758	Testis,Spermatid	Biased expression in testis adult (RPKM 8.2) and ovary adult (RPKM 0.5)
		Gm10354	Spermatid	Biased expression in testis adult (RPKM 10.5) and ovary adult (RPKM 0.6)
		Speer4d	Testis	Biased expression in testis adult (RPKM 6.9) and mammary gland adult (RPKM 0.4)
		Gm17019	Testis,Spermatid	Biased expression in testis adult (RPKM 9.8) and ovary adult (RPKM 0.9)
		Speer4e	Testis,Spermatid	Restricted expression toward testis adult (RPKM 11.5)
chr6:47737221-47737446	Enhancer	Cul1	Testis
		Pdia4	Testis
		Zfp398	Testis	Ubiquitous expression in ovary adult (RPKM 4.0), thymus adult (RPKM 3.6) and 28 other tissues
		Zfp282	Testis	Ubiquitous expression in whole brain E14.5 (RPKM 8.4), CNS E18 (RPKM 7.7) and 28 other tissues
		Zfp212	Testis	Ubiquitous expression in thymus adult (RPKM 8.8), ovary adult (RPKM 7.7) and 28 other tissues
		Zfp956	Testis
chr6:47737939-47738138	Enhancer	Cul1	Testis
		Pdia4	Testis
		Zfp398	Testis	Ubiquitous expression in ovary adult (RPKM 4.0), thymus adult (RPKM 3.6) and 28 other tissues
		Zfp282	Testis	Ubiquitous expression in whole brain E14.5 (RPKM 8.4), CNS E18 (RPKM 7.7) and 28 other tissues
		Zfp212	Testis	Ubiquitous expression in thymus adult (RPKM 8.8), ovary adult (RPKM 7.7) and 28 other tissues
		Zfp956	Testis
chr8:8621103-8621304	Enhancer	Efnb2	Testis	Broad expression in lung adult (RPKM 20.3), colon adult (RPKM 11.2) and 23 other tissues
chr8:109565493-109565770	Enhancer	Tmco7	Testis	Ubiquitous expression in ovary adult (RPKM 3.7), subcutaneous fat pad adult (RPKM 2.7) and 28 other tissues
		Has3	Testis	Broad expression in CNS E18 (RPKM 2.9), whole brain E14.5 (RPKM 2.4) and 23 other tissues
		Chtf8	Testis	Ubiquitous expression in thymus adult (RPKM 35.1), CNS E11.5 (RPKM 29.4) and 28 other tissues
		Cirh1a	Testis	Ubiquitous expression in liver E14.5 (RPKM 18.0), liver E14 (RPKM 17.5) and 28 other tissues
		Sntb2	Testis	Broad expression in ovary adult (RPKM 9.9), testis adult (RPKM 7.1) and 26 other tissues
		Vps4a	Testis	Ubiquitous expression in testis adult (RPKM 44.5), CNS E18 (RPKM 32.5) and 28 other tissues
		Cog8	Testis	Ubiquitous expression in testis (RPKM 17.4), kidney (RPKM 11.1) and 25 other tissues
		Nip7	Testis	Ubiquitous expression in CNS E11.5 (RPKM 14.3), placenta adult (RPKM 13.2) and 28 other tissues
		Tmed6	Testis	Biased expression in stomach adult (RPKM 37.9), testis adult (RPKM 36.2) and 6 other tissues
		Terf2	Testis	Ubiquitous expression in CNS E14 (RPKM 8.7), CNS E11.5 (RPKM 7.9) and 28 other tissues
		Nfat5	Testis	Ubiquitous expression in limb E14.5 (RPKM 18.9), bladder adult (RPKM 16.6) and 28 other tissues
		Cyb5b	Testis	Ubiquitous expression in adrenal adult (RPKM 115.2), genital fat pad adult (RPKM 95.6) and 28 other tissues
chr9:106148689-106149322	Enhancer	Glyctk	Testis,Spermatid	Biased expression in liver adult (RPKM 79.6), kidney adult (RPKM 48.2) and 10 other tissues
		Wdr82	Testis,Spermatid	Ubiquitous expression in CNS E18 (RPKM 44.3), whole brain E14.5 (RPKM 43.4) and 28 other tissues
		Ppm1m	Testis,Spermatid	Broad expression in adrenal adult (RPKM 103.2), mammary gland adult (RPKM 42.3) and 23 other tissues
		Tlr9	Testis,Spermatid	Biased expression in spleen adult (RPKM 37.8), mammary gland adult (RPKM 11.5) and 5 other tissues
		Alas1	Testis,Spermatid	Broad expression in adrenal adult (RPKM 184.1), liver adult (RPKM 95.1) and 22 other tissues
		Poc1a	Testis,Spermatid	Ubiquitous expression in testis adult (RPKM 26.3), liver E14.5 (RPKM 10.9) and 25 other tissues
		Iqcf3	Testis	Restricted expression toward testis adult (RPKM 95.0)
		Iqcf4	Testis	Restricted expression toward testis adult (RPKM 83.9)
		Iqcf6	Testis	Restricted expression toward testis adult (RPKM 26.7)
		Twf2	Spermatid	Ubiquitous expression in heart adult (RPKM 69.7), thymus adult (RPKM 44.4) and 27 other tissues
		Rpl29	Spermatid	Ubiquitous expression in liver E14 (RPKM 84.5), liver E14.5 (RPKM 83.8) and 28 other tissues
chr10:27795745-27795968	Enhancer	Ptprk	Spermatid	Ubiquitous expression in kidney adult (RPKM 11.3), CNS E18 (RPKM 10.7) and 26 other tissues
chr10:127081087-127081312	Enhancer	Stac3	Testis	Biased expression in mammary gland adult (RPKM 5.1), limb E14.5 (RPKM 4.7) and 11 other tissues
		Ndufa4l2	Testis	Broad expression in lung adult (RPKM 37.3), adrenal adult (RPKM 32.7) and 20 other tissues
		Shmt2	Testis	Ubiquitous expression in liver adult (RPKM 102.9), kidney adult (RPKM 81.2) and 27 other tissues
		Lrp1	Testis	Ubiquitous expression in ovary adult (RPKM 53.9), liver adult (RPKM 50.5) and 27 other tissues
		Stat6	Testis	Ubiquitous expression in spleen adult (RPKM 35.4), thymus adult (RPKM 34.3) and 24 other tissues
		Tmem194	Testis	Biased expression in testis adult (RPKM 9.0), liver E14 (RPKM 1.3) and 12 other tissues
		Nab2	Testis	Ubiquitous expression in ovary adult (RPKM 34.3), thymus adult (RPKM 23.8) and 28 other tissues
		Myo1a	Testis	Biased expression in large intestine adult (RPKM 245.0), small intestine adult (RPKM 149.0) and 2 other tissues
		Zbtb39	Testis	Ubiquitous expression in CNS E11.5 (RPKM 6.7), ovary adult (RPKM 5.2) and 28 other tissues
		Sdr9c7	Testis	Biased expression in liver adult (RPKM 5.3), stomach adult (RPKM 2.3) and 2 other tissues
chr10:127534031-127534263	Enhancer	Sdr9c7	Testis	Biased expression in liver adult (RPKM 5.3), stomach adult (RPKM 2.3) and 2 other tissues
		Prim1	Testis,Spermatid	Broad expression in liver E14 (RPKM 29.4), CNS E11.5 (RPKM 24.3) and 15 other tissues
		Naca	Testis,Spermatid	Ubiquitous expression in heart adult (RPKM 34.3), CNS E11.5 (RPKM 24.7) and 28 other tissues
		Ptges3	Testis,Spermatid	Ubiquitous expression in CNS E11.5 (RPKM 32.9), adrenal adult (RPKM 31.2) and 28 other tissues
		Baz2a	Testis,Spermatid	Ubiquitous expression in thymus adult (RPKM 35.9), testis adult (RPKM 35.5) and 28 other tissue
		Atp5b	Testis,Spermatid	Ubiquitous expression in heart adult (RPKM 1957.4), kidney adult (RPKM 1315.7) and 28 other tissues
		Rbms2	Testis	Ubiquitous expression in subcutaneous fat pad adult (RPKM 29.7), mammary gland adult (RPKM 26.2) and 28 other tissues
		Stat2	Testis	Ubiquitous expression in cerebellum adult (RPKM 14.3), thymus adult (RPKM 11.5) and 28 other tissue
		Pan2	Testis	Ubiquitous expression in thymus adult (RPKM 19.4), limb E14.5 (RPKM 15.5) and 28 other tissues
		Cnpy2	Testis	Ubiquitous expression in placenta adult (RPKM 39.1), limb E14.5 (RPKM 36.9) and 28 other tissues
		Cs	Testis	Ubiquitous expression in heart adult (RPKM 476.6), large intestine adult (RPKM 212.1) and 28 other tissues
		Coq10a	Testis	Broad expression in heart adult (RPKM 68.0), adrenal adult (RPKM 25.8) and 24 other tissues
		Ankrd52	Testis,Spermatid	Ubiquitous expression in thymus adult (RPKM 25.9), ovary adult (RPKM 24.4) and 28 other tissues
		Rnf41	Testis	Ubiquitous expression in testis adult (RPKM 22.7), CNS E18 (RPKM 16.8) and 28 other tissues
		Smarcc2	Testis	Ubiquitous expression in CNS E14 (RPKM 85.9), whole brain E14.5 (RPKM 78.9) and 28 other tissues
		Rpl41	Testis	Ubiquitous expression in liver E14 (RPKM 1775.5), liver E14.5 (RPKM 1355.8) and 28 other tissues
		Gm15900	Spermatid	Data not available
chr13:34130326-34130583	Enhancer	Serpinb6c	Testis	Low expression observed in reference dataset
		Nqo2	Testis,Spermatid	Ubiquitous expression in liver adult (RPKM 9.5), placenta adult (RPKM 5.0) and 27 other tissues
		Ripk1	Testis,Spermatid	Ubiquitous expression in ovary adult (RPKM 4.7), lung adult (RPKM 4.4) and 28 other tissues
		Serpinb6a	Testis,Spermatid	Ubiquitous expression in large intestine adult (RPKM 75.9), bladder adult (RPKM 55.9) and 27 other tissues
		Bphl	Testis	Broad expression in kidney adult (RPKM 126.2), liver adult (RPKM 81.4) and 21 other tissues
		Tubb2b	Testis	Biased expression in CNS E18 (RPKM 3958.4), whole brain E14.5 (RPKM 3057.3) and 4 other tissue
		Psmg4	Testis,Spermatid	Ubiquitous expression in ovary adult (RPKM 58.6), thymus adult (RPKM 52.3) and 28 other tissues
		Gm17083	Spermatid	Data not available
		Gm17084	Spermatid	Data not available
		Tubb2a	Spermatid	Biased expression in CNS E18 (RPKM 3190.8), whole brain E14.5 (RPKM 2434.4) and 9 other tissues
chr17:6442566-6443184	Enhancer	Tmem181a	Testis	Broad expression in CNS E18 (RPKM 47.1), frontal lobe adult (RPKM 44.8) and 24 other tissues
		Dynlt1a	Testis	Ubiquitous expression in testis adult (RPKM 116.9), CNS E18 (RPKM 51.4) and 27 other tissues
		Dynlt1b	Testis	Broad expression in testis adult (RPKM 809.9), CNS E14 (RPKM 281.5) and 24 other tissues
		Dynlt1c	Testis	Broad expression in testis adult (RPKM 875.5), CNS E14 (RPKM 291.0) and 24 other tissues
chr17:27324966-27325323	Enhancer	Kifc5b	Testis	Broad expression in CNS E11.5 (RPKM 18.8), liver E14.5 (RPKM 13.5) and 18 other tissues
		Phf1	Testis	Ubiquitous expression in adrenal adult (RPKM 74.8), spleen adult (RPKM 55.8) and 28 other tissues
		Cuta	Testis	Ubiquitous expression in adrenal adult (RPKM 82.5), duodenum adult (RPKM 48.0) and 28 other tissue
		Zbtb9	Testis	Ubiquitous expression in thymus adult (RPKM 18.5), spleen adult (RPKM 9.3) and 28 other tissues
		Ggnbp1	Testis	Biased expression in testis adult (RPKM 178.0) and kidney adult (RPKM 10.5
		Bak1	Testis	Broad expression in large intestine adult (RPKM 109.5), duodenum adult (RPKM 107.1) and 25 other tissues
		Itpr3	Testis	Broad expression in stomach adult (RPKM 33.0), spleen adult (RPKM 27.9) and 17 other tissues
		2900010M23Rik	Testis	Ubiquitous expression in testis adult (RPKM 176.8), cortex adult (RPKM 42.5) and 28 other tissues
		Lemd2	Testis	Ubiquitous expression in adrenal adult (RPKM 61.9), ovary adult (RPKM 61.0) and 28 other tissues
		Hmga1	Testis	Ubiquitous expression in thymus adult (RPKM 119.5), liver E14.5 (RPKM 82.7) and 27 other tissues
chr18:36920911-36921420	Enhancer	Eif4ebp3	Testis,Spermatid	Biased expression in colon adult (RPKM 90.8), liver E18 (RPKM 18.7) and 10 other tissues
		Sra1	Testis,Spermatid	Ubiquitous expression in placenta adult (RPKM 32.5), adrenal adult (RPKM 29.5) and 28 other tissues
		Slc35a4	Testis,Spermatid	Ubiquitous expression in ovary adult (RPKM 89.9), adrenal adult (RPKM 87.5) and 28 other tissues
		Cd14	Testis,Spermatid	Broad expression in mammary gland adult (RPKM 18.9), colon adult (RPKM 18.3) and 15 other tissues
		Tmco6	Testis,Spermatid	Ubiquitous expression in spleen adult (RPKM 10.8), thymus adult (RPKM 10.8) and 28 other tissues
		Ndufa2	Testis,Spermatid	Ubiquitous expression in kidney adult (RPKM 129.3), heart adult (RPKM 108.5) and 28 other tissues
		Ik	Testis,Spermatid	Broad expression in CNS E11.5 (RPKM 65.1), CNS E14 (RPKM 39.9) and 24 other tissues
		Hars2	Testis,Spermatid	Ubiquitous expression in CNS E11.5 (RPKM 11.8), CNS E14 (RPKM 10.4) and 28 other tissues
		Hars	Testis,Spermatid	Ubiquitous expression in liver E14 (RPKM 39.6), liver E14.5 (RPKM 33.2) and 28 other tissues
		Zmat2	Testis,Spermatid	Ubiquitous expression in cortex adult (RPKM 33.8), frontal lobe adult (RPKM 32.2) and 28 other tissues
		Ankhd1	Spermatid	Ubiquitous expression in thymus adult (RPKM 13.2), limb E14.5 (RPKM 11.3) and 28 other tissues
		E230025N22Rik	Spermatid	Biased expression in colon adult (RPKM 1.4), large intestine adult (RPKM 0.2) and 5 other tissues
		Dnd1	Spermatid	Ubiquitous expression in adrenal adult (RPKM 10.8), ovary adult (RPKM 7.1) and 28 other tissues
chr18:74443571-74443857	Enhancer	Ska1	Testis,Spermatid	Biased expression in bone marrow (RPKM 4.0), testis (RPKM 3.1) and 12 other tissues
		Cxxc1	Testis,Spermatid	Ubiquitous expression in thymus adult (RPKM 26.1), spleen adult (RPKM 21.1) and 28 other tissues
		Mbd1	Testis,Spermatid	Ubiquitous expression in thymus adult (RPKM 15.4), genital fat pad adult (RPKM 13.7) and 28 other tissues
		Ccdc11	Testis,Spermatid	Biased expression in testis adult (RPKM 7.8) and genital fat pad adult (RPKM 0.6)
		Myo5b	Testis	Broad expression in large intestine adult (RPKM 24.0), genital fat pad adult (RPKM 20.9) and 17 other tissues

## Sheet: testis enriched
TH2B associated enhancers enriched in Testis
Peak	Type	Target name	Cell resource	Expression profile
chr5:7179305-7179545	Enhancer	4921511H03Rik	Testis	Restricted expression toward testis adult (RPKM 4.8)
chr5:14974466-14974712	Enhancer	Gm9758	Testis,Spermatid	Biased expression in testis adult (RPKM 8.2) and ovary adult (RPKM 0.5)
		Gm10354	Spermatid	Biased expression in testis adult (RPKM 10.5) and ovary adult (RPKM 0.6)
		Speer4d	Testis	Biased expression in testis adult (RPKM 6.9) and mammary gland adult (RPKM 0.4)
		Gm17019	Testis,Spermatid	Biased expression in testis adult (RPKM 9.8) and ovary adult (RPKM 0.9)
		Speer4e	Testis,Spermatid	Restricted expression toward testis adult (RPKM 11.5)
