# Supplementary material for: Heterogeneity in the Epigenetic Landscape of Murine Testis-Specific Histone Variants TH2A and TH2B Sharing the Same Bi-Directional Promoter
Source: Front Cell Dev Biol. 2021 Dec 6;9:755751. doi: 10.3389/fcell.2021.755751 (PMC8685415; doi:10.3389/fcell.2021.755751)
Supplement: Supplementary file 8 [file Table4.XLSX]

## Sheet: TBAGS in embryogenesis
Common murine- and human TBAGs involved in embryo development
Symbol	Name	Primary Identifier	Organism	Ontology Annotations	Ontology Annotations	Parents	Parents
				Ontology Term . Identifier	Term Name	Identifier	Name
Grem2	gremlin 2, DAN family BMP antagonist	MGI:1344367	Mus musculus	GO:0010172	embryonic body morphogenesis	GO:0009790	embryo development
Insig2	insulin induced gene 2	MGI:1920249	Mus musculus	GO:0042472	inner ear morphogenesis	GO:0009790	embryo development
Insig2	insulin induced gene 2	MGI:1920249	Mus musculus	GO:0042474	middle ear morphogenesis	GO:0009790	embryo development
Invs	inversin	MGI:1335082	Mus musculus	GO:0060971	embryonic heart tube left/right pattern formation	GO:0009790	embryo development
Lmo4	LIM domain only 4	MGI:109360	Mus musculus	GO:0001843	neural tube closure	GO:0009790	embryo development
Msx1	msh homeobox 1	MGI:97168	Mus musculus	GO:0001701	in utero embryonic development	GO:0009790	embryo development
Msx1	msh homeobox 1	MGI:97168	Mus musculus	GO:0030326	embryonic limb morphogenesis	GO:0009790	embryo development
Msx1	msh homeobox 1	MGI:97168	Mus musculus	GO:0035115	embryonic forelimb morphogenesis	GO:0009790	embryo development
Msx1	msh homeobox 1	MGI:97168	Mus musculus	GO:0035116	embryonic hindlimb morphogenesis	GO:0009790	embryo development
Msx1	msh homeobox 1	MGI:97168	Mus musculus	GO:0035880	embryonic nail plate morphogenesis	GO:0009790	embryo development
Msx1	msh homeobox 1	MGI:97168	Mus musculus	GO:0042474	middle ear morphogenesis	GO:0009790	embryo development
Msx1	msh homeobox 1	MGI:97168	Mus musculus	GO:0042733	embryonic digit morphogenesis	GO:0009790	embryo development
Msx1	msh homeobox 1	MGI:97168	Mus musculus	GO:0048598	embryonic morphogenesis	GO:0009790	embryo development
Myo6	myosin VI	MGI:104785	Mus musculus	GO:0042472	inner ear morphogenesis	GO:0009790	embryo development
N4bp2l2	NEDD4 binding protein 2-like 2	MGI:2687207	Mus musculus	GO:0001701	in utero embryonic development	GO:0009790	embryo development
N4bp2l2	NEDD4 binding protein 2-like 2	MGI:2687207	Mus musculus	GO:0001824	blastocyst development	GO:0009790	embryo development
Npat	nuclear protein in the AT region	MGI:107605	Mus musculus	GO:0001701	in utero embryonic development	GO:0009790	embryo development
Nr4a3	nuclear receptor subfamily 4, group A, member 3	MGI:1352457	Mus musculus	GO:0001707	mesoderm formation	GO:0009790	embryo development
Nr4a3	nuclear receptor subfamily 4, group A, member 3	MGI:1352457	Mus musculus	GO:0007369	gastrulation	GO:0009790	embryo development
Nr4a3	nuclear receptor subfamily 4, group A, member 3	MGI:1352457	Mus musculus	GO:0042472	inner ear morphogenesis	GO:0009790	embryo development
Nr4a3	nuclear receptor subfamily 4, group A, member 3	MGI:1352457	Mus musculus	GO:0048752	semicircular canal morphogenesis	GO:0009790	embryo development
Osr1	odd-skipped related transcription factor 1	MGI:1344424	Mus musculus	GO:0009790	embryo development	GO:0009790	embryo development
Osr1	odd-skipped related transcription factor 1	MGI:1344424	Mus musculus	GO:0035115	embryonic forelimb morphogenesis	GO:0009790	embryo development
Osr1	odd-skipped related transcription factor 1	MGI:1344424	Mus musculus	GO:0035116	embryonic hindlimb morphogenesis	GO:0009790	embryo development
Osr1	odd-skipped related transcription factor 1	MGI:1344424	Mus musculus	GO:0036023	embryonic skeletal limb joint morphogenesis	GO:0009790	embryo development
Osr1	odd-skipped related transcription factor 1	MGI:1344424	Mus musculus	GO:0042474	middle ear morphogenesis	GO:0009790	embryo development
Osr1	odd-skipped related transcription factor 1	MGI:1344424	Mus musculus	GO:0042733	embryonic digit morphogenesis	GO:0009790	embryo development
Osr1	odd-skipped related transcription factor 1	MGI:1344424	Mus musculus	GO:0060272	embryonic skeletal joint morphogenesis	GO:0009790	embryo development
Osr1	odd-skipped related transcription factor 1	MGI:1344424	Mus musculus	GO:0072168	specification of anterior mesonephric tubule identity	GO:0009790	embryo development
Osr1	odd-skipped related transcription factor 1	MGI:1344424	Mus musculus	GO:0072169	specification of posterior mesonephric tubule identity	GO:0009790	embryo development
Osr1	odd-skipped related transcription factor 1	MGI:1344424	Mus musculus	GO:0072498	embryonic skeletal joint development	GO:0009790	embryo development
Osr1	odd-skipped related transcription factor 1	MGI:1344424	Mus musculus	GO:2000543	positive regulation of gastrulation	GO:0009790	embryo development
Pax1	paired box 1	MGI:97485	Mus musculus	GO:0001756	somitogenesis	GO:0009790	embryo development
Pcsk6	proprotein convertase subtilisin/kexin type 6	MGI:102897	Mus musculus	GO:0007354	zygotic determination of anterior/posterior axis, embryo	GO:0009790	embryo development
Pitx2	paired-like homeodomain transcription factor 2	MGI:109340	Mus musculus	GO:0001701	in utero embryonic development	GO:0009790	embryo development
Pitx2	paired-like homeodomain transcription factor 2	MGI:109340	Mus musculus	GO:0031076	embryonic camera-type eye development	GO:0009790	embryo development
Pitx2	paired-like homeodomain transcription factor 2	MGI:109340	Mus musculus	GO:0035116	embryonic hindlimb morphogenesis	GO:0009790	embryo development
Pitx2	paired-like homeodomain transcription factor 2	MGI:109340	Mus musculus	GO:0048557	embryonic digestive tract morphogenesis	GO:0009790	embryo development
Pitx2	paired-like homeodomain transcription factor 2	MGI:109340	Mus musculus	GO:0060971	embryonic heart tube left/right pattern formation	GO:0009790	embryo development
Spry2	sprouty RTK signaling antagonist 2	MGI:1345138	Mus musculus	GO:0042472	inner ear morphogenesis	GO:0009790	embryo development
Tbx20	T-box 20	MGI:1888496	Mus musculus	GO:0001947	heart looping	GO:0009790	embryo development
Tbx20	T-box 20	MGI:1888496	Mus musculus	GO:0003143	embryonic heart tube morphogenesis	GO:0009790	embryo development
Tbx20	T-box 20	MGI:1888496	Mus musculus	GO:0003344	pericardium morphogenesis	GO:0009790	embryo development
Tbx20	T-box 20	MGI:1888496	Mus musculus	GO:0035050	embryonic heart tube development	GO:0009790	embryo development
Tbx20	T-box 20	MGI:1888496	Mus musculus	GO:0036306	embryonic heart tube elongation	GO:0009790	embryo development
Tbx5	T-box 5	MGI:102541	Mus musculus	GO:0030326	embryonic limb morphogenesis	GO:0009790	embryo development
Tbx5	T-box 5	MGI:102541	Mus musculus	GO:0035115	embryonic forelimb morphogenesis	GO:0009790	embryo development
Tcf7l2	transcription factor 7 like 2, T cell specific, HMG box	MGI:1202879	Mus musculus	GO:0001701	in utero embryonic development	GO:0009790	embryo development
Tcf7l2	transcription factor 7 like 2, T cell specific, HMG box	MGI:1202879	Mus musculus	GO:0021915	neural tube development	GO:0009790	embryo development
Tcf7l2	transcription factor 7 like 2, T cell specific, HMG box	MGI:1202879	Mus musculus	GO:0030538	embryonic genitalia morphogenesis	GO:0009790	embryo development
Tcf7l2	transcription factor 7 like 2, T cell specific, HMG box	MGI:1202879	Mus musculus	GO:0048557	embryonic digestive tract morphogenesis	GO:0009790	embryo development
Tcf7l2	transcription factor 7 like 2, T cell specific, HMG box	MGI:1202879	Mus musculus	GO:0048619	embryonic hindgut morphogenesis	GO:0009790	embryo development
Zpr1	ZPR1 zinc finger	MGI:1330262	Mus musculus	GO:0001833	inner cell mass cell proliferation	GO:0009790	embryo development
Zpr1	ZPR1 zinc finger	MGI:1330262	Mus musculus	GO:0001834	trophectodermal cell proliferation	GO:0009790	embryo development
