# Supplementary material for: Heterogeneity in the Epigenetic Landscape of Murine Testis-Specific Histone Variants TH2A and TH2B Sharing the Same Bi-Directional Promoter
Source: Front Cell Dev Biol. 2021 Dec 6;9:755751. doi: 10.3389/fcell.2021.755751 (PMC8685415; doi:10.3389/fcell.2021.755751)
Supplement: Supplementary file 9 [file Table1.XLSX]

## Sheet: Sheet1
Details of primers used for ChIP-qPCR
TH2A associated genes	Sequence (5'->3')	MACS2 PEAK region	Annealing Temperature	Product length
2610005L07Rik_F1	GGCTTTCTTTTGGATGGCGG	promoter-TSS	64.5	105
2610005L07Rik_R1	AGCTGACTGCAGAGGTGAAC
Tcte2_F1	CACAAATAACACAAGGGCAT	intron	57	70
Tcte2_R1	TGGAAGTGCCAGAGTT
Mt-co1_F1	CCCATGCAGGAGCATCAGTA	promoter-TSS	63.3	118
Mt-co1_R1	ATGGCTGGGGGTTTCATGTT
Mt-tp_f1	GGCCCATTAAACTTGGGGGT	promoter-TSS	63.3	100
Mt-tp_R1	TTAAGGGGAACGTATGGGCG
TH2B associated genes	Sequence (5'->3')	MACS2 PEAK region	Annealing Temperature	Product length
Adam1a_1F	CTCCAAGTCCTCCACCACAC	exon	63.3	109
Adam1a_1R	CCGTTTCCTCCATGACCACA
HoxA9_F	CCGTCGATGATACAACCACCT	promoter-TSS	63.3	97
HoxA9_R	TGGAGCAAGGGTGATCTGG
Rec8_F1	GTTTGGTGAAGCGTGAATACCT	TTS	64.5	117
Rec8_R1	CCCTGATCAATGCAACACCC
Sox30_F	CCCATCACACTTTTCCAGCC	exon	59	117
Sox30_R	AGTTTGGGAAGGCCCAGAAA
Nectin2_F1	TCGGCTGATGATAGTGACGG	exon	64.5	92
Nectin2_R1	CCCGAATCACCTGGATCTCAT
Dhh_F1	CTGTGTCAGTCCTGAGAGCC	intron	61.4	93
Dhh_R1	CAGCTCCATTCTCAGGTGCT
Mxi1_F1	CACAGCAGGACTAGGCTCAG	intron	59	115
Mxi1_R1	CTGGTTCCTCTGGCCTGTTT
