# Supplementary material for: Heterogeneity in the Epigenetic Landscape of Murine Testis-Specific Histone Variants TH2A and TH2B Sharing the Same Bi-Directional Promoter
Source: Front Cell Dev Biol. 2021 Dec 6;9:755751. doi: 10.3389/fcell.2021.755751 (PMC8685415; doi:10.3389/fcell.2021.755751)
Supplement: Supplementary file 11 [file Table5.XLSX]

## Sheet: Sheet1
List of transcripts conserved sperm trancripts (Bianchi et al.,2021)	Murine TBAGs (our data)		Human TBAGs (Patankar et al 2021)		37 common elements in "conserved transcripts" and "mouseTBAGs":		15 common elements in "conserved transcripts", "mouseTBAGs" and "humanTBAGs":
					tfap2b		tfap2b
AOC1	Tldc1		FAM19A2		rrp12		rrp12
ALS2	Ccdc96		TACSTD2		sfswap		sfswap
CFLAR	Tepp		EEF1A1		dhx8		zpr1
RBM5	Gm7120		HFM1		kdm5a		cux2
RBM6	Gm11611		ROCK1P1		fat1		epas1
LIG3			CDYL		ltbp4		osbpl9
CREBBP	Jak3		SLC25A44		srsf5		arel1
KMT2E			MIR8078		cog4		tnfrsf10b
MYCBP2			CDYL		brat1		abcf3
BAIAP2L1			LOC642236		usp42		stt3b
PROM1	Muc3		LINC00273		ubtf		myo5b
CEACAM21	Lrif1		FRG1B		zpr1		tspan5
PAFAH1B1	Prmt8		BAGE		cux2		map6
KIAA0100	Gm13277		BAGE5		cpsf6		larp7
CEACAM7	D030055H07Rik		SENP5		epas1
LUC7L	Gm23432		REXO1L2P		osbpl9
DNAJC11	Coq9		FANK1		arel1
PSMB1			BAGE		mxi1
JARID2	Hoxb3		BAGE		tnfrsf10b
TFAP2B	D130017N08Rik		FANK1		copa
SPAG9	Gm26032		ZNF718		amd1
RPS20	Pgm5		PDE4DIP		arfgef2
CSDE1	Slc5a7		RBFOX1		eif5a
UBE3C	6030445D17Rik		BAGE		lrp4
BAZ1B	Fbxl2		BAGE		abcf3
PRSS3			BAGE		dhrs3
RNF216	Cdk5r2		LINC00273		cct3
DPF1	Cyyr1		ZNF595		stt3b
RABGAP1			PDE4DIP		myo5b
DCN			PDE4DIP		tspan5
MAP4K3	Mmp25		ZNF718		map6
MVP	Hpca		BAGE		larp7
CLK1	Ap5z1		BAGE		h1fnt
CCDC88C	Gm14204		BAGE		sfi1
MATR3	Gfpt2		SYT15		txnrd1
CHDH			PDE4DIP		ap5z1
ATP2C1	F2		BAGE5
RALBP1	Kbtbd3		CDYL
RUFY3	1700026D08Rik		NPY4R
SAMD4A			BAGE5
CYP3A43	Gm8178		NBPF20
RNF10			PDE4DIP
RB1CC1			BAGE5
ERP44	Sprn		BAGE5
GLRX2			MECOM
UBR2	PISD		LOC654342
PHF20	Mroh2a		LINC00273
SEC63	Rrs1		FAM27B
KPNA6	Ccdc86		KRT35
POU2F2	Gm128		ZNF595
BRD9			SEC22B
SNX1	Vat1l		DHX32
BCLAF1	Klhl25		PDE4DIP
FAM13B			PDE4DIP
ARID4A			FANK1
ZCCHC8	Rpl30		NBPF25P
ATP6V0A1			PDE4DIP
RFC1			PDE4DIP
CUL3	Smim1		PDE4DIP
USP2	Odf3b		PDE4DIP
FBXO42	Nxph4		SEC22B
BOD1L1			GPC6
TRIO	Cxcl3		BAGE5
CDH1	Epc2		BAGE5
CTNS	Cdh13		BAGE
SPATA7			ZNF595
DCUN1D1			ZNF595
CTNNA1			SORBS2
HSPA5	Wdr25		PRIM2
TPR			PRIM2
VPS13D			LOC642236
PER3	Ebf4		SLC20A2
ELN	Bcl2l11		MIR663B
RFC2	Zfp800		MGST2
ARID1B	Trim54		NDRG2
NEDD4L	Dock1		ESPNP
LIMA1	CR524822.1		FANK1
MPHOSPH9			PDE4DIP
PLEKHA5	Mroh2a		GPR158-AS1
RRP12	Hjurp		NBPF10
FOXN3	Mlkl		ROBO3
AKR7A2			HTR4
THRAP3			SNX1
KIF1B			FBLN7
FOXC1	Gm5580		BAGE
ATP9A	Tifa		NFKB1
USP36	4933427D14Rik		DAB2
PUM2			ALMS1
ZFR			BAGE5
LAMC2			LOC101929694
PPP1R12A	Ddt		SYT15
CAMK2B	Map6		SSBP3
ATP2B4			PDE4DIP
FLYWCH1	Hspa13		PDE4DIP
MXD1	Mrpl22		PDE4DIP
CDK17	Itga9		FANK1
YBX3	Tmem65		DLG2
WNK1	Hlx		RASSF3
CCAR1	Ddias		STX2
RIMBP2	Lhx2		SPTLC2
SFSWAP			REREP3
VMP1	Nr4a3		HYDIN
APPBP2	Gapdh		HYDIN
EIF4B			CFDP1
ISOC2	Slc25a35		UNC45B
EPN1	Pisd-ps2		DNAH7
LIMCH1	Gm22584		FRG1B
TM7SF3	Speer4d		BAGE5
HIPK2			BAGE
SUGP2	Rps11		BAGE
UHRF1BP1	Djc11		BAGE
IPO5	Mroh2a		APP
ERBB3			CNTN4
KARS			BFSP2
SPEN	RP23-145L9.6		GUSBP1
MYLK	Zpr1		TNFRSF21
ZC3H15			PRIM2
COL17A1			IKZF1
TLE2	Rgs20		KMT2C
PDE4A			LOC642236
ELAVL1	Mab21l1		MIR4483
DIP2B			OR4K2
FGFR2	Mir219a-2		MMP26
ATG2B			IL5RA
MYO9A	Pax6		PDE4DIP
DDX3Y			GPRIN2
KLF6	Vmn2r-ps54		BAHD1
TRAM1	Fam149a		SNORD116-1
EVI5	Mir7009		GPRIN2
PKM	Impa2		RAP2B
TP53BP1	Eno1b		OR4N2
DHX8	Gm27772		PDE4DIP
GRIPAP1	2410141K09Rik		SSR1
TTC7A	Gm8178		JAG1
PSME4	Gm12679		HOXD-AS2
PITX1			ATP6V1C2
SDK2	Tmem181a		ADARB2
ADAM7			LPP
NUCKS1	1700001O22Rik		GRIN3A
DNAJA2	Gm13151		BMP6
CLEC2D			CROCCP2
ATP1B3	Gm13278		CROCCP2
NUCB2	AC168977.1		PHGDH
PTPN3			SEC22B
POLB	Trim36		CAND1.11
PABPC1	Gm4735		HYDIN
TCOF1	Djc15		GIT1
ATP2B1	Rrp36		ADCY3
MAP4K4	Mir7075		RAB3GAP1
WDR1	Vmn2r32		LOC100286922
ING3	Epb4.1l1		SEPT11
TCF3			CYB5R4
DAZAP1	Nr2e1		GPNMB
MBD3	Misp		LOC642236
MYO3B	Srsf5		ATM
PRKACA	Gm13212		NIF3L1
ADGRL1	Dmrt2		ABCB6
ACTN1	Cage1		ATRN
ZFYVE26			TDRD5
AFF4	Smtnl2		JRKL
RHOBTB1			GLG1
MARK2	Gm23265		ZNF562
CHFR	Cog4		C2orf43
ACAP1	6820431F20Rik		UGT3A2
SCARB1			ATF6B
LLGL2	6820431F20Rik		SIM1
SDHA	Ptprg		NBPF1
SMARCE1	Gm21847		CROCCP2
KDM5A	Gm5468		SLC9A1
FRY	v3		TRABD2B
PICALM	Kif19a		TRABD2B
CLASP1	Mroh2a		LINC00466
NOTCH3	Gm11841		NBPF20
MGLL			PDE4DIP
ZNF532	RP23-18P10.1		PDE4DIP
ZZEF1			PDE4DIP
ENO1	Chsy3		NBPF9
EIF4G3			SEC22B
MARK3	1700011E24Rik		NBPF8
SLC25A3	Meig1		RGS5
FRYL	Lrrc3		RBM17
ACTB			LINC00842
RAB7A			LINC00842
SART3	Pax6os1		CTNNA3
BAZ2A	Ncapg		INA
SPAG5	B230354K17Rik		SORCS1
ANKRD13A	1700124L16Rik		AFAP1L2
ACACB			EXPH5
GPATCH1	Mir7020		ZFC3H1
ARHGEF1	PCDHA9		DIAPH3-AS2
MAP2K7			GRTP1
TM9SF3			NRXN3
PPP1R12B	Tssc4		REREP3
DNAJC10	Epas1		DTWD1
SPAG6	Lysmd4		GABPB1
EXOSC5			SPESP1
DYNC1I2	Dmtn		SCAPER
CAPZB	AC118721.1		BLM
FGFR1	Rrp12		DHODH
TULP3	Trappc12		PIGL
GNB1	Irx5		KCNJ18
MLLT10	Elovl6		FAM20A
TNRC6C	Asf1a		MAP2K6
MYH7B			METTL4
REXO1			SLC14A2
CEACAM1	Arf1		ALK
LIPE			COMMD1
CARMIL1	Rpl37		LOC100507073
DNM2	Thbd		FER1L5
SMARCA2	Pgbd1		HDAC4
SRCAP			SLC24A3
HSP90AA1			FRG1B
DLGAP4	Msx1		PTPRT
LRP2			BAGE5
AACS	Slc22a21		LMCD1-AS1
SMARCD3	Zbtb7c		STT3B
WDR70			FHIT
BZW1	Mir7045		FHIT
XPO1			ZNF717
TUT7			MCM2
ULK2	Gm16028		ERICH6
GRHL2	St6galc1		IL12A-AS1
TNPO1			TPRG1
PLOD1			LCORL
FAT1			GABRB1
STARD7			ARHGAP24
APLP2			GRID2
SLCO1A2			TLR2
COL16A1	Tubb3		FNIP2
HADHA	Sfxn2		TLL1
CAD	Col12a1		NEK1
CD59	Gm17337		GALNTL6
PILRA	Gm25497		SORBS2
DNAJA1	Stambp		GUSBP1
NFX1	Kremen2		AP3B1
EIF2AK1			ZFYVE16
CEACAM6	Cpsf6		MSH3
TMED2	Gm6493		SSBP2
HUWE1	F2r		FAM81B
FTL			ST8SIA4
NLK	2010001A14Rik		PPP2R2B
PIGS	Gm6756		CBY3
ADD1	Vps18		KIF13A
NID2	Gm16091		KDM1B
SF3B2	Gm11725		PRIM2
GNAS	Sp110		PRIM2
ERGIC2			PRIM2
EDEM2	Raxos1		PRIM2
ATRN	Sncaip		ANKRD6
SMOX			GRM1
DYNLL1	Otop3		TULP4
ANAPC5	2410080I02Rik		ISPD
SLC8B1	AC153941.1		GRB10
OAS1	Cbwd1		ADAM22
GCN1			PLXNA4
FUS	Prkcz		EXOC4
GANAB	Med10		CNTNAP2
LTBP4	Ddx56		KMT2C
PAPOLA			LOC100128993
STRN4	Eif1b		RAB2A
PABPC4	H1fnt		RUNX1T1
CD209			UBR5
AARS	Tbx1		DAPK1
GLG1	Pla2g7		MIR3134
TNRC6A	AC118721.1		COL6A4P2
OSBPL8			FLJ37201
CDV3			DUSP16
MYO15A	H2af-ps		ANXA4
ALKBH5	Rerg		KCNJ12
CCDC80			LINC00273
HECTD1	Nefl		USP3-AS1
TOX4			USP36
PHGDH	Gm13035		TTLL13
MYL6	Gm12105		DUX4
MFSD11	Gm15627		NDUFB4
DPYSL2			LINC00842
NUP50			HNRNPUL2
HOOK2			SCN5A
NUP188	Gm15319		ATP7B
FKBP5			FAM71F2
SRPK1	4933438K21Rik		FAM71F2
BRPF3	RP23-340C13.8		TGFA
CDC5L	Gm26867		TOM1L1
ITPR3			FAM71B
DSP	Akos		USP6NL
SCD	Vps51		COL13A1
ABLIM1	Bicc1		RNF219
MYO9B			CCKAR
CATSPERG	Dyrk4		LOC102467074
CIRBP			BAMBI
HNRNPM	Cyp4v3		TPD52L3
TECR	1700049G17Rik		RRP1
POLR2E	C030039L03Rik		LOC257396
MKNK2	Otop3		SYT15
MED15			LOC101060091
CECR2	Rbpms2		HEY2
CABIN1			TPP2
SEC14L2	Gm16710		LECT2
PPIL2	Gm10830		TMEM132B
GGA1	Bsx		CNPY2
TRIOBP	Pitx2		DUSP5
EIF3L	D930020B18Rik		HEYL
MICALL1	Acyp1		FRMD5
DEPDC5	Hecw1		C22orf42
PICK1	Crlf1		TAF5L
TTC28	Gm16793		HLA-DRA
DDX17	Gpc5		ZSCAN9
TOMM22			OR52D1
POLDIP3	Kcnq1ot1		DCLK2
PPP6R2	Nrip1		LINC00222
THOC5	RP23-364A24.1		RASSF8
RPL3	Tnfrsf10b		PAX5
ASCC2	C230034O21Rik		TOPORS-AS1
MIEF1	Wdr37		UBE2L6
APOL4	Col23a1		LOC440700
APOL1			ATG12
EIF3D			CC2D2B
TNRC6B	Zdhhc19		KIAA0895
KIAA0930	Ccin		NKAIN3
ST13			EMX1
RANGAP1	Gm10505		EAF1
ZC3H7B	Ppid		CCNYL1
GZMH			SRD5A3-AS1
SOS2	Gm7153		TAS2R40
ATP6V1D	Zic5		KCNJ18
DAAM1	Plekhn1		CELF4
DHRS7	Cdh3		ANKRD28
PPM1A			NFIA
SUSD6	Chst8		LINC01187
SRSF5			HNRNPA1P10
MTHFD1			ZNF74
YY1	Tgif1		AGPAT4-IT1
ACIN1			PARD3B
TRIP11	Ap2b1		ACTL7A
PABPN1			LINC00945
CHD8			NFKB1
GSS			SLC10A7
ZMYND8	Rps5		RLN1
PRPF6	Tspan9		RANBP6
CSNK2A1	Gm20528		NBPF1
HM13	Gm16028		SEC22B
PLCB4	Gm24328		SEC22B
TM9SF4			NPR1
JAG1	Erdr1		SYT15
CST3	Poc1a		WDFY4
AHCY	4931408C20Rik		STT3A
CEP192	Hspb1		THYN1
LIPG	Amer2		ZNF385A
ANKRD12			PTPRB
RIOK3			RIPK3
STAG2	Myo5b		RAB15
NDFIP2	9430025C20Rik		RORA
SUPT20H	PISD		HYDIN
FLT1	Cops4		LAMA1
INTS6	Efnb2		LINC00954
MAPK3			EGR4
NFAT5	Fancd2os		YWHAB
COG4	4933406J08Rik		SLC25A18
TSC2			CCDC117
UBFD1	Gm12004		THUMPD3
RNF40	Gm15869		ZMYND10
CSK			ZNF717
HERC1			ANKRD50
TRIP4			KIAA0825
CSPP1	Hoxb3		DCTN4
TRIM35	Tmem181b-ps		SENP6
CA2			GRM1
LAPTM4B			ENY2
ESRP1	Lmo4		LOC642236
UBR5	Myo15		LOC100499484-C9ORF174
GSR	Gm22408		ABCA1
BNIP3L	Gm15319		SDCCAG8
MAN2B1	Tmem132c		SCCPDH
NUCB1			DDX25
CLPTM1	Cd9		CACNB3
RELB			CHEK2P2
CLASRP	Ndufa12		CCDC47
PPP1R37			SIDT1
DOT1L			LINC00955
DKKL1	Gm25350		ZAR1
TRMT1			CDYL
TBC1D17	Cyp1b1		KCNQ5
SGTA	Sfi1		GRIK2
TIMM44	Pisd-ps1		NBPF1
AKAP8			LEPROT
URI1	Slx4		ILDR2
ANKRD27	Ltbp4		MYOC
TIMM50			SLC9C2
GPI	Polr3gl		NSMCE4A
PLD3	RP23-282M20.1		CDC27
ZFR2			ASXL2
TJP3	Dhh		MROH8
HNRNPUL1			CPNE9
CEACAM4	Rtkn2		ATP2B2
MYH14	Gm15319		HEG1
RPS19	Fam181a		IFT80
CEACAM5			MCF2L2
MEGF8	Prkd2		LOC285692
CYTH2	Ube2i		EPB41L4A
BCAT2	Gm11650		ZSCAN9
PLEKHA4	Gm26871		COG5
TNPO2	Top3b		LINC00293
GCDH			FAM150A
COMP	Gm22710		GLT6D1
ATP13A1	Rnf44		CAMTA1
SIPA1L3	5033426O07Rik		KAZN
DNAJC2	Speer7-ps1		NBPF1
MPP6	Gli1		NBPF1
ZC3HAV1	4931408C20Rik		NBPF1
DNAJB6			PADI3
BRAT1	RP23-154K6.1		LOC101928163
TSPAN12	Pak7		GRIK3
TAX1BP1	Pxdn		SLC6A9
CYP3A5			EIF2B3
EIF3B	Slc1a5		TRABD2B
SNX8			AGBL4
RBM28	AC118721.1		AGBL4
USP42			AGBL4
AGFG2			LINC00466
ZNHIT1	Srgap1		AK5
PHF14			AK5
TMEM248	Ttc7b		WDR63
CLIP2			DDAH1
TRIM14	1700128A07Rik		ZNHIT6
CDC37L1	Tmem200c		BTBD8
BAG1	Lrp4		CCDC18
SETX	9030622O22Rik		OLFM3
UBE2R2	Hist1h1b		C1orf194
GATA3	Tiam2		RAP1A
PHYH	Grm8		FAM19A3
DNMBP	Klhl20		TSPAN2
EIF3A	Gm5913		CASQ2
SEC23IP	Amd1		NOTCH2
SPOCK2			LOC102723769
GBF1	Tulp2		NBPF20
CPEB3			NBPF9
NEURL1	Tspan5		PDE4DIP
SMC3	1700071K01Rik		PDE4DIP
RPL28	Mroh2a		PDE4DIP
GIT1	Nol4		PDE4DIP
FBXL20	Aldh7a1		PDE4DIP
RUNDC3A			PDE4DIP
UBTF	Cdh8		NBPF9
CASC3	Taf13		SEC22B
MTMR4	Slx4		SEC22B
KPNB1	Gm15784		LOC101928372
GOSR2	Gyltl1b		DCAF6
INTS2			TNN
CCDC47	Gm17029		BRINP2
DDX5	Gm2399		FAM163A
PSMD11	Usp42		RGS8
PPP1R9B			GS1-204I12.1
COL1A1	Vsig10l		PLA2G4A
HDAC5	RP24-423J19.1		NR5A2
ABCC3	Hoxd9		SLC45A3
LUC7L3	Lrrc34		RASSF5
EFTUD2			NENF
MYH3			DISP1
CDR2L			SLC35F3
SUPT6H	1010001N08Rik		EXO1
SLAIN2	Mical1		SDCCAG8
KIAA1211	Podxl		ADARB2
NFKB1	Gm16136		FRMD4A
MANBA			KIAA1217
UBE2D3	Spire2		PARD3
KLHL2	Gm22745		LINC00842
NSD2			ZNF365
STIM2	Inhba		MCU
ZPR1	Zcchc9		KCNMA1
DNAJC4			DLG5
OSBP	Stk32b		GRID1
PPP6R3			PLCE1
CPT1A	Eif4a1		ZFYVE27
CEP164			TCF7L2
EIF4G2	Cd244		FANK1
UBE4A	Slc25a20		SOX6
AMBRA1	Sema4b		SOX6
MADD	Smim4		METTL15
SLC35F2	Mcm10		EXT2
NUP98	Copa		LOC646813
TCIRG1			CCS
CHKA	Txnrd1		PDE2A
VWF	Vcan		DLG2
PSMD9			MTMR2
PPFIBP1			YAP1
MLEC	Rbm24		BIRC2
CAMKK2			ATM
ATP5F1B	Zfp366		ZC3H12C
PPM1H			NCAM1
CUX2	Serinc2		ZBTB16
ACAD10	Acer2		DSCAML1
ALDH2	Larp7		TBCEL
DDX55			OPCML
COPZ1	Fbxl12		IGSF9B
RAB5B	4930467E23Rik		ERC1
CPSF6	Ces4a		GRIN2B
CHD4	Ndnf		RERG
TPI1	4930412L05Rik		CPNE8
PHC1	Mga		PPM1H
KLRB1	Spa17		FLJ41278
SASH1	Cass4		SYT1
FANCE	Psmd13		SYT1
SLC26A8	a		LOC101928449
MAPK14	Si2		LOC643339
SRSF3	Pcdhb16		AMDHD1
RNF8	Rusc1		NT5DC3
PHACTR1			RAB35
MDN1			WDR66
CAP2	Tanc1		ZNF664-FAM101A
PEX7			CCDC169-SOHLH2
CUL9	Zfp60		CCDC122
TENT5A	Mrps18b		GTF2F2
IK	Gm15873		CDADC1
HMGCR			INTS6
HAVCR1	Ell		NEK5
CLINT1	Psma1		LMO7DN
SKP1	Mterf3		MYCBP2
NUP155	Cttnbp2		GPC5
WWC1	Lmbrd1		GPC6
H2AFY	Tpte		CLDN10
TCERG1	Aptx		CLYBL
DPYSL3			MYO16
CSNK1A1	Gm9816		ARHGEF7
SMC4			TUBGCP3
PCCB			NPAS3
WNT5A	Rps4l-ps		PAX9
PRKAR2A	Gm14207		DDHD1
USP4	Igsf9		MNAT1
GNAI2	Actrt3		PRKCH
FXR1			GPHN
FRMD4B			ACTN1
ATP6V1A	Mansc1		KCNK13
ABCC5			MARK3
SSR3			GABRG3
FOXP1	Anxa5		FMN1
MOB1A	Gipr		RYR3
KANSL3	Pax9		FAM227B
NCL			CGNL1
GPD2			FBXL22
GTF3C2			MIR548H4
EIF2B4	Gm4782		CCDC33
SNX17	Fhdc1		SLC28A1
PPM1G	Ncapg		CREBBP
SPTBN1	Nr2e1		RBFOX1
AUP1	Rgs20		CLEC16A
CCDC88A	Mxi1		GPRC5B
FN1			PRKCB
DNAH6			SETD1A
IGFBP5	Fignl2		ZNF423
USP34	Slc35b3		NLRC5
SF3B1			CDH8
CHMP3	4930488B22Rik		HYDIN
MLPH	1110017D15Rik		HYDIN
HDLBP			HYDIN
BIRC6	Dhrs3		HYDIN
PLEKHB2	Slc40a1		HYDIN
COX7A2L			GLG1
EPAS1	Rab28		NLK
PLEKHA3	Shisa6		CRHR1
RALGPS2	Gm5301		KANSL1
TMEM59			ANKFN1
CHD5	Gm13276		ANKFN1
QSOX1	Ppfia3		LPIN2
KIAA1324	Fam214b		MTCL1
CAPZA1	Agap2		PTPN2
RNF19B			FAM210A
ASH1L			RIOK3
GON4L	Dab1		KCTD1
ARHGEF2			FHOD3
DOCK7			FHOD3
IVNS1ABP	Snord68		CELF4
SMG7			LIPG
PRAMEF1	Accs		DCC
PRAMEF12	Gm8038		ONECUT2
PRDM2	Akp-ps1		NEDD4L
SRSF11	Per1		PARD6G
ADGRL2	Sfi1		SEMA6B
PADI2	Cbln1		CACNA1A
KDM5B	Eif6		LINC00299
KLHL12	E430018J23Rik		GREB1
KIF17	Dh14		SLC8A1
ERI3			THADA
CNN3			TTC7A
ABCD3	Dhx8		RTN4
SYF2	Capn10		BCL11A
DHDDS	Slc7a4		ANTXR1
ARID1A	Lmo2		ALMS1
OSBPL9	Gm16026		CTNNA2
RCN2	Abl1		MRPS5
STK11	Gm13140		TMEM182
KMT2A	Gm13344		SH3RF3
TNP1	Hoxc11		ACOXL
RPN2			MYO7B
CCNI	Gm23802		HS6ST1
DNAH7			TEX41
KLF9			ACVR2A
TJP2	Tmem181b-ps		EPC2
RAD23B			GALNT13
GLE1			GPD2
CNTRL	Taf7		NFE2L2
BSPRY			DNAJC10
YLPM1	Sox30		MYO1B
ACOT2	Snca		NDUFB3
AREL1	Hps1		PARD3B
RBM25	Lca5		PIKFYVE
ALDH6A1			ACADL
DNMT3A	Invs		FN1
ATAD2B	A730056A06Rik		GPR55
SLF2	Ndc1		SDCBP2-AS1
MXI1			CDS2
IFNA6	Pdha2		C20orf196
IFNA8	Gm13279		PLCB1
MTHFD1L	Nr2e1		PLCB1
CYSTM1	Cep57l1		LOC101929413
ACAT2	Bid		LINC00687
KIAA1217	Cklf		RALGAPA2
PROSER1	Ccdc113		FRG1B
KDM3B	C130026I21Rik		NCOA3
UTP20	Tbx20		SLC9A8
TMPO	Fgf14		ZFP64
APAF1			TPTE
TNFRSF10B			BAGE
PRAMEF2			BAGE
ZNF706			BAGE
LYPLA1	Gfpt2		MIR5009
AKAP1			LINC00114
SCPEP1	Rab11b		HPS4
SPOP	1700052N19Rik		FAM227A
SLC35B1	Sv2c		CNTN4
CSTA	Tbcc		GRM7
PILRB			GRM7
CSMD2	Gpr97		ATG7
COPA	Sp25		UBE2E2
RBBP6			TRIM71
ZC3H7A			PTPRG
PRM2	Dh11		CADPS
PRXL2A	Mansc4		FAM19A1
HNRNPA2B1			ROBO1
ARL4A	Dhx38		LINC00971
CALD1	Gm6644		NSUN3
CIT	Stard6		EPHA6
MED13L	Supt20		EPHA6
CCDC91	RP24-574O8.7		CRYBG3
ADGRE5	Lsp1		CMSS1
ZC3H13			TMEM45A
SPATS2			LINC00882
LRP1			PHLDB2
AMD1	Trpm8		CD200
BAZ2B	9430016H08Rik		DRD3
MXD4	Rbm15		ZBTB20
DNPEP	Tktl2		IGSF11
PREX1	Adra1d		TMEM39A
CHD6			PARP14
PLCG1	AC168977.1		ITGB5
SRSF6	Stt3b		CHCHD6
ARFGEF2	G6b		NEK11
ZNFX1			EGFEM1P
CEACAM8			MECOM
USP9X	Fem1c		TNIK
CRISP2	Nhlrc3		PLD1
SERPINB6			SOX2-OT
DNAH8			EHHADH-AS1
SSR1	Gpr179		LOC100131635
NUP153	Asf1b		TPRG1
RUNX2	Trpm8		LRCH3
CNOT1			LDB2
GOT2	Tcp10b		QDPR
TM9SF2	Gm8835		KCNIP4
FAM193A	Psmc3		GBA3
SOX9			PPARGC1A
TTF1	Nxph1		LGI2
GTF2F1			RBM47
THOC2	Afap1		LIMCH1
RPL23			LIMCH1
VASP			COX7B2
SYMPK	2610005L07Rik		LOC644145
RBCK1			IGFBP7
DSTN	Gm20204		IGFBP7
NCLN	Pcdha8		LPHN3
ERGIC3			BMP2K
CEP250	Tbce		ARHGAP24
TSKS	Fhod3		MAPK10
ASL	Gm9826		CCSER1
STAT5A	Ifnlr1		PDLIM5
AHDC1			NPNT
KTN1			ANK2
SIX1	Osbpl3		ANXA5
RHOT1	Abcf3		ARHGAP10
NUP214	Cbln1		ARFIP1
MAP2K2	Etv1		KIAA0922
HIVEP3			SEMA5A
BCL11B			GUSBP1
EMC1			MTMR12
UBR4	Gm16013		PRLR
HP1BP3	1700001P01Rik		IL7R
UQCR11	Ptp4a3		OSMR-AS1
MACF1	Eva1c		TTC33
SMARCA4			C7
KDM4B	Gm6043		PDE4D
HIP1	Col24a1		MAST4
APOL3			CD180
APOL2	Cdc42ep4		LOC102503427
CALU			THBS4
NDUFA5	Gm15319		RASGRF2
HERC2			XRCC4
EIF2AK4	Nkx2-9		ANKRD32
CGNL1	Esco2		CAMK4
INO80	E230008N13Rik		APC
ARPP19	Catsperg1		PRDM6
USP6	Twist1		TCF7
KIF1C	Tbx5		SPOCK1
PHF20L1	Serpinh1		ANXA6
ILF3	Palm		CTB-12O2.1
SLC44A2	Mfsd6l		SGCD
MTUS1	Tomm7		SLIT3
TEP1			SLIT3
SEC14L1			DOCK2
MAU2	Cyp1b1		TRIM38
DOCK6	Cux2		KIF6
LDLR	Gm10710		RCAN2
ELOF1	Tspan5		CD2AP
CNN1			PKHD1
SAFB2			PRIM2
ATP8B3	Gm13157		PRIM2
DDA1	Mroh2a		PRIM2
ACSBG2	Cdkl1		PRIM2
AFDN	Mov10l1		PRIM2
ARPC1B			PRIM2
UNC13A	D2hgdh		PRIM2
TRPM4	Cers4		PRIM2
CAMSAP1	Gm21370		PRIM2
LAMA5	Adam1a		PRIM2
OSBPL2	Gm12035		EYS
PRRC2B	Pisd-ps1		SMAP1
EIF2S3	Slc16a13		CEP162
ZC3H4	Wbscr25		LOC101927314
CLIP1	Dhx8		ASCC3
DNMT1			SOBP
HABP4	Pdzd8		AK9
AKAP12	Vrtn		TBC1D32
RBM39			NKAIN2
RAB11FIP4	6820431F20Rik		LOC100507308
ACLY	Tfap2b		LINC00271
DIAPH1	Nrip1		PEX3
MAP1B	Vmn2r89		ZDHHC14
RARA			PDE10A
RHPN2	Tpm2		SDK1
ACTR10	Mex3a		ICA1
CC2D1A	Plbd1		NXPH1
DHX30	4930430F08Rik		RAPGEF5
TRIM5			LOC401324
PNISR	RP24-369K4.1		EEPD1
ANKRD17			ELMO1
ITGB4	Akap11		NME8
EIF5A	Suv420h1		DDC
KDM6B	Pfkfb2		AUTS2
DLG4	Il4i1		MAGI2
PRMT7	Gm6004		CALCR
DAP3	Gm15418		KMT2E
KHDC4	Tbc1d1		COG5
ARHGEF11	Gm11611		SLC26A4
NASP			IMMP2L
MYH10	Arel1		IMMP2L
MPRIP			ST7
PIK3C2B	D730045A05Rik		KCND2
DSTYK	Ficd		NDUFA5
SRRM1	Itln1		GRM8
CNDP2	Isoc2a		PLXNA4
MORC2	Glp1r		FLJ40288
MKRN1	Gm13256		SLC13A4
SBF2	5033426O07Rik		MIR548F3
ZFC3H1			KMT2C
DPF2	Adam11		KMT2C
IRAK2	Vhl-ps1		NRG1
CHL1			IDO2
SORT1	Tgoln1		CPA6
SPIRE1			C8orf34
SLC38A2	4933438K21Rik		NCOA2
KIDINS220			NCOA2
LPIN1			STMN2
LDHA	Etfdh		ESRP1
NAV1	Ppard		RIMS2
RPS15A	Gm26657		ZHX2
RELCH			VLDLR-AS1
KLRC1	Necap1		RFX3
LRP4	Mettl6		GLDC
PUM1			NFIB
HOOK1			NFIB
RNF138			MOB3B
TPGS2	Cryge		NFX1
FADS2			TRMT10B
CLOCK	Nkpd1		GNAQ
PDGFRA			NTRK2
DZIP1	Hsf4		SPIN1
ARGLU1	Arhgap23		FANCC
ARHGAP32			LPPR1
STT3A			ABCA1
UBQLN1			DEC1
ANXA1	Gm9008		ASTN2
FAM189A2			BRINP1
TAOK3	Asb1		GARNL3
MSI1	Oscp1		PRRX2
TBX3	Gm21119		LOC646214
TRAFD1	Osr1		LINC00261
SRPK2	Man1c1		C11orf87
KCP			FAM71B
TES			SASH1
PAN2			DCLK2
ESPL1	Adamts1		GPRIN2
MAP7	Plcd1		HNRNPA1P33
CD164			GAB2
NHSL1			MIR663B
CCT7	Slc39a8		ZNF717
DYSF	Rec8		C12orf36
CPM	D730045A05Rik		LOC646214
MDM2	Pisd-ps1		WDFY3
DYNC1LI2	Gm14232		RNF113B
PCNX2	Fbxo32		AKTIP
GLUL	Cfap46		MIR4273
TMBIM1			TAPT1
ARMC9	Pspc1		MSX1
COX5B			MIR570
CKAP4			TTLL1
FLNB	Gm21847		TEX15
LMO7	Gm13225		TGOLN2
ITM2B			PVRL1
LCP1	Mir1956		MKRN9P
TNS3	Sfi1		LOC102467216
RAC1	Tmem181b-ps		ATP7B
DBNL	Mrpl46		CES4A
ZFHX2			ST7
MYCBPAP			SESN1
TRA2B	Spty2d1		UBQLN4
EPRS			OR4N4
SMPD4	Zfp712		NME9
BIN1			MIR548H3
UGGT1	Cyp1b1		SIAH2
DNAJC1	PISD		NR2F1
ODF2	Gmpr		GUCY1A3
ECPAS	Mtus2		MIR148A
CDK5RAP2	Cmtm1		MRPS25
RPL35			CLSTN2-AS1
UBAP2	Snrpa		PDE4DIP
TLN1	Slc5a1		SEC22B
IFNA21	Psme1		REXO2
KIF13A	Gm15655		TNS1
PIM1	Gm12260		DUSP3
TFAP2A			PPP1R14C
LRRC1			GRSF1
HMGA1			NKX2-8
NUMA1	Wdr76		ZNF747
SDCBP			SGCD
RDX	Fat1		GPA33
SLTM			CNGA3
RTF1	Gm14114		GPR161
RPLP1			NCOA2
IFT172	Gm14290		SDC3
MFSD13A	Gm28563		EML5
CYP2C8			CHST4
MYOF			GJD3
TACC2			RNMT
PPIG	Gm28340		AGFG1
SEC31A	Tnik		HPGD
KIAA1109	Dcun1d4		ERMN
FRAS1	Gm13240		ESM1
USO1			FAM83G
SHROOM3	Cemip		LRRIQ4
FBN2	A130010J15Rik		IQSEC1
GABARAPL1	Tmem181b-ps		TBCK
ETNK1			HTR1B
PRICKLE1			MAD2L1
SYCP3	Gm25679		TMEM45A
GIT2	Irx5		OR52W1
SLC7A1			TAS2R20
RDH16	Ubtf		TFAM
ACVRL1	Gm10354		POLB
SMARCC2			EVA1A
CSAD			LIF
LMBR1L	Dlk1		CEACAM3
ESYT1	Myo6		CBLL1
TMBIM6	Kif27		MARCH4
ZNF740	Gm15319		RPL37A
WDFY2			PAK1IP1
SBNO1			MSS51
RBM26			SMC4
AK7			SPATA8
WARS			SLC4A8
SORD	Gm13146		MIR3131
TLE3			ATP6V0E2-AS1
IGF1R	Aim1		SENP6
UNC45A	Thada		CPO
IQGAP1			PAFAH1B2
GLYR1			RNY4
ZFHX3	Mroh2a		HSD17B11
KIFC3	Il16		MIR4705
MBTPS1	Cyp21a1		COL12A1
PDPK1			CDC14B
TCF25			UBR5
NCOR1			ART3
SGSM2	Serpinh1		NR1H4
NPEPPS	Zfp830		GORASP1
G6PC3	Tacc3		TMEM57
CLTC	Gm8674		SH3YL1
OSBPL1A	Abhd16b		WDR63
EIF4A3	E430024P14Rik		C14orf166
RNF157	Slc6a15		SEC14L1
P3H4			TXNDC5
CACNA1A	Gm2182		MRPS36
PLPP2	Cenpj		SAMD3
FEM1A	Fn3krp		MED12L
DPP9			HNRNPA1P33
IFITM3	Hps1		PCDHGB3
APP			MIR1179
DOP1B			PARP15
AKT1	Rtbdn		BSND
KLK3			OR5H6
RERE			AFTPH
FHAD1	AI593442		MIR1208
KIAA0319L	Aqp3		CIZ1
HSPG2	Pax1		TAAR1
SERBP1	Insig2		ALOX5AP
KIF2C			PLA2G12A
PTPRF	Gopc		PLEKHA8P1
POU2F1			FBXL7
COP1	Arhgap12		SPRY4
FCGR2A	Vrtn		KCNK9
TOR1AIP1	Gm20392		TBC1D1
TARS2	Calcoco2		ASAH2
PIP5K1A	1700095A21Rik		MB21D2
ARNT	Rpgrip1l		GPR111
POGZ			CD300A
VASH2			LINC01091
TPM3			KCNJ18
NUP210L			EGFR
UBAP2L	Chrm4		PRMT6
DEGS1			SPATA3
ITPKB	Pax1		TRIM23
PARP1	Lsamp		NEUROD1
PSEN2			RBM26-AS1
SNRNP200	Slc17a6		IQCF4
NPHP1	Pkp3		LOC101928113
AMMECR1L	Tma16		AURKAPS1
VGLL4			HTR1E
CNOT9	Gm11959		SLC25A38
RBMS3	Gm8178		HIST1H2AG
OSBPL10	Gm22046		TIAM2
GOLGA4	Pcdh20		RGS14
CTDSPL			LINC00114
LPP	Gm19459		LINC00521
RPS3A			RUFY4
MYO10			SMC5
PIK3R1	Tubb4b-ps1		SAMD12-AS1
IQGAP2			RNF157
BTF3	Kdm2b		FHOD1
DDX46			HORMAD1
G3BP1			HSPB8
TENM2			FAM231D
TRIM41	N4bp2l2		PHOSPHO2-KLHL23
FAM193B	9230019H11Rik		HIST1H3G
PHIP			OR4K2
SCML4	Gm7353		COL4A1
WTAP	Sycp2		ZNF853
SLC12A9	Slc39a8		LINC01144
DENND2A			STRAP
SH3KBP1	Gm13003		RPS6KA5
SPIN2A			CLEC11A
NONO			LOC101929664
ERLIN2	A930004D18Rik		LOC101927870
TACC1	Pisd-ps2		NEFH
NSD3	Pvrl2		ENKUR
IFNA5			LOC101929653
ZCCHC7	nog		AKAP7
NTRK2			PERP
GSN			MIR8053
SEC16A			RBP4
NOTCH1	G14		FAM3D
CACNA1B			GAD1
PARD3	Gm25896		TXNIP
HERC4	Commd1		BSND
GLUD1			PALMD
ADD3			PTHLH
PDCD11	Ccdc30		MYL12A
HSD17B12	Gm20946		INTS10
DGKZ	Ephb3		RERG
SSRP1			ACOXL
PTPRJ	Gm5830		PLK3
INTS4	Cnot7		DKFZp434L192
MTA2	Eif4ebp1		SETD2
FADS1	Gm13165		MYL12B
EML3	Rassf1		NFATC3
B3GAT3	Spry2		RINT1
SIDT2	Dgkh		LINC00960
CNBD2	Tmeff1		MAP3K9
ALDOA	Lrrc4		RALA
TAOK2	Skida1		LINC00955
ITGB1	Gm25210		LNX1
CWC15	Fbxo6		LINC01140
ADGRL3	Eno1b		RIOK3
PDCD4			WNK2
CCT5			ARHGEF18
ABCB9			TAAR6
UBC			CHEK2P2
ITPR1	AC132444.3		MS4A4A
THRB	Lzts2		METTL24
BTBD11	Eef1a2		KIAA1549L
ANK3	Slc24a1		ANG
PLBD2	Gm23953		ARSK
EIF4E	Gm15319		LPPR5
UPF2	4933422H20Rik		PODN
AKR1C2	Gm12988		MIR6129
ACSL1	Lhfpl2		GNPDA2
DST			PRSS35
TGOLN2	Tacr2		SNTA1
USP12	Slco5a1		TNFAIP8L3
PLEKHH2	Lin7a		SKOR2
UTRN			FIBCD1
CARHSP1			EGFR
DAB2	Ankrd16		MIR548BA
RASSF3	Gm24155		FAT2
RANBP2			LRRC16A
AHCTF1			RASSF4
CMIP	Gm8178		SGCB
TRIP12			NECAB1
MSI2			MIR885
CABYR	Osbpl9		MAMDC2
LRRK1	Gm13841		ACTBL2
SH3RF1	Stap2		NDRG4
BUB3	Plcd1		PIK3CG
SORBS2	RP23-282M20.1		KCNK10
MMS19			GALNTL6
ZFYVE27	Ibtk		ADAMTSL1
LARP1	Wnk4		MYL12A
NUP205	Neurl1a		MIR5700
PDIA4			CA3
SPAG17			NGFR
PPARGC1B	Alms1		TJP2
SH3RF2	Bcl9l		PGRMC2
PPP2R2B			MITF
MED19	Mroh2a		KCNJ18
ZFAND3	Lrif1		SEL1L3
NPTN	2810405F17Rik		ST3GAL6-AS1
BRPF1	Far2		CALML3
PAXIP1	Fam107a		MIR4685
FUK	Mnx1		PGM2L1
CACNA1D	6820431F20Rik		OR10G3
HYDIN	A530040E14Rik		SKA2
RNF111	Slc25a39		LRP1B
UBN2	Hoxa9		ABCC5
C12orf43	Mir196b		TTC29
AGAP1			ZNF311
WDR66	Kdm5a		PTPLAD2
WASF2	Gm21846		NPHP4
EIF5B	Ppme1		CROCCP2
PPP1R9A	Polr3gl		PADI3
ZC3H18	Hpgd		AK2
ELK4	Nkx2-9		CYP4B1
USF1	Lrrc8c		BCL2L15
NDUFS2	Gm27217		CSDE1
GART	Tekt5		CD101
SON	Irf4		PDE4DIP
STC1			RRNAD1
CSRP1			ADCY10
RUNX1			SELP
IGF2BP1	Pcdhga10		HMCN1
CBR1	Gm15319		SLC41A1
ATP13A2			SLC26A9
HK2			TRAF3IP3
AMFR			DUSP10
ACE			BROX
FNDC5	E030030I06Rik		HEATR1
KALRN	Zfand2a		ARMC4
NDUFV3	ca		LOC100130539
AGPAT3	Gm11954		NPY4R
TRAPPC10			LINC00857
MCM3AP	Cyp4f15		SORBS1
PCNT	Cast		ENTPD1
SPTBN4	Zfp60		C11orf16
NLRP4	Slc46a3		CHST1
PCSK7	Gm12626		UCP3
SAFB	Pc		BIRC2
SLC25A44	Mmp15		RAD52
CYP3A4	Socs2		FGF6
CYP3A7	Gm13139		PTPRO
MUM1	Dynlt1b		LRRK2
AP2M1	Arfgef2		MUC19
ABCF3	Abcf2		SCN8A
ACOX1			MFSD5
PRPSAP1	Ankef1		LRP1
ITGA5	Pcsk6		ANKS1B
EMC10	AW011738		PAH
FMNL3	Vps45		APPL2
CLPB	Ntf5		ACACB
NXF1	Stap2		LOC283352
LRP5	Arhgap22		DCLK1
USP24			DCT
PLPP3	Unc93b1		C14orf183
DHRS3			VSX2
NFIA			HERC2
FUBP1	Gm17509		TLN2
ARPC5	Zfp938		HERC1
NCSTN			MEGF11
VANGL2	Sfi1		CEMIP
CAPN2			IL16
SMC6			CNOT1
SPATA18			FAM65A
ALPP	Pgap3		HYDIN
ALPG	Sema6a		HYDIN
ALPI			HYDIN
HIPK1			HYDIN
ATP1A1	Loxhd1		RFWD3
ELF3	Scar17		NLRP1
TMEM183A	4930448E22Rik		MYH13
ARPC2	4933417D19Rik		MAP2K3
CCT3			LAMA3
STT3B	Mtch1		GRP
CLASP2	Gm22710		TSHZ1
CCDC191	RP23-36C9.2		BIRC6
CDS1			THADA
WDFY3	Mroh2a		MXD1
PTPN13	Fgfr4		RTKN
SLMAP			HK2
U2SURP	1110004F10Rik		POLR1A
PLB1			KIAA1211L
RPN1			TTN
SENP2	Nkx2-1		CFLAR
IFT122	Nrip1		ALS2
BAP1	CR524822.1		RPL37A
PRKCD	Gm12676		COL4A3
PBRM1	Lbh		CAB39
FBXW12	Gm11536		PAX1
HMGB2	Brat1		BAGE5
NAA15	Gm20412		BAGE5
NIPBL			CCT8
CFAP97	Rpl4		C21orf88
TENT2	Tubb2b		SYNGR1
STXBP5			MEI1
GALNT10	Spata24		SEPT3
SLU7	Gm16793		PNPLA5
SLC13A4			SLC6A11
SUN1	Sfswap		MLH1
OXR1	RP24-78E16.3		HTR1F
PSIP1	Npat		HCLS1
ABCA1	Zkscan5		DZIP1L
LETM2	Gm9008		LOC100133461
ALDH1A1	2610005L07Rik		SORCS2
HNRNPK	Gm10553		PPARGC1A
GAPVD1	Adamts5		RBPJ
WNK2			LRBA
TAF3			CARTPT
VDAC2	Csprs		TTC37
NSD1	Frem2		PCSK1
ENTR1	Tcf7l2		LOC102467224
FUNDC2	Gm29340		TGFBI
ARHGEF40	Grem2		POU4F3
ZFYVE1			HMGXB3
CLMN			GABRP
CEP295	Gm22128		GMPR
SPINT1			ZSCAN12
CUL5	A530054K11Rik		TREM1
WBP1L	Cct3		TAF8
USP54	Sh3yl1		MRPS18A
ATP9B	Isl2		GSTA3
XRRA1	Mtif2		BEND6
PRTG			PRIM2
NDEL1	Nkx2-3		PRIM2
ZNF592	Tspan17		MDN1
SLFN5	Hus1b		PNISR
CATSPER2	Il15ra		ROS1
NAV2			LAMA2
VPS39	Gm28340		PPIL4
YWHAB	Adcy2		GLCCI1
MAPRE2	Eif5a		TPST1
TCP10L2	Ermard		PPP1R9A
MEI1			PCM1
TRUB2	Ephx1		RHOBTB2
CDK12	Mkx		PREX2
MYO5B			CALB1
STIM1	Plrg1		TRPS1
MIDN	H2afz		ERMP1
GATAD2A			PTPRD
ANKRD11			DCAF12
PROCA1			CNTFR-AS1
RPL13			MELK
KMT2D			VPS13A
TRAPPC9			C9orf156
SPINT2			KIAA0368
ATCAY			REXO4
SEMA6B			PIK3CD
KLK2			VPS13D
OTUB1			THEM5
SPRYD3			TUT1
SRP68			DPP3
ABCA3			C11orf57
SRRM2			ZPR1
DDB1			SYNE2
SLC3A2			TMEM63C
C2CD3			RPUSD2
TRANK1			GCHFR
TTC21A			HYDIN
SETD5			HMSD
MAPK1IP1L			MORN2
RBPJ			PSD4
DNAJC7			TM4SF20
PCMTD1			FRG1B
STIP1			ARHGAP40
ATXN2L			DERL3
STAT3			C3orf20
ADAM9			C3orf67
AXIN2			UBA5
NDUFS5			U2SURP
AHCYL1			OPA1
DNAJC21			HERC3
TET2			TENM3
TSPAN5			LOC729506
LRRC28			NNT
LETM1			ARHGEF28
CPT1C			ARRDC3
XPO6			SYNPO
SIN3A			TRIM38
ASPSCR1			PSMB8
GUSB			FAM135A
BRD3			SOSTDC1
CHD3			NPY
YWHAG			ADAM22
HNRNPA3			PCM1
USP47			GLIS3
GLB1			HSPG2
NFRKB			PDE4DIP
GPRC5C			PDE4DIP
KRT8			ANKRD35
PYM1			THEM5
SERPINB9			KIAA0040
EMB			CACNA1S
STAT2			MRPL55
HSPA4			PITRM1
AKAP13			SYT15
USP32			TBATA
CEACAM3			DLG5
ALK			ALDH1L2
MFN1			RIMBP2
TRIM8			PSME2
CHD7			RALGAPA1P
ASXL1			SAV1
MAP6			TPPP3
CLSTN1			HYDIN
ZNF274			HYDIN
BPTF			HYDIN
EXOSC10			CCBE1
RPS21			DSCAM
PRL			WDR4
AFF1			CDC45
TMCC1			TIMP4
OR5B3			XPC
CES2			SCN11A
ANKRD13D			LRIG1
HECTD4			LINC00971
KDM2A			GPX3
MFSD4B			DNPH1
GLRX			COL12A1
SYT12			NPC1L1
GOLGB1			AUTS2
STOX2			TSGA13
DAG1			MTMR7
SMARCC1			RFX3
FKBP2			PRDM2
TNFRSF10D			NBPF1
CHD2			CROCCP2
NUDT4			ESPNP
EIF1AX			ESPNP
PSMD1			RSPO1
ADGRG2			HIVEP3
SPATA3			KDM4A
CNP			PIK3R3
JUP			TRABD2B
RNF213			AGBL4
ATP2A2			ZCCHC11
LARP7			YIPF1
SRP72			MROH7-TTC4
CTBP2			LINC01135
DES			FGGY
CKAP5			INADL
ARL4D			INADL
HMGB4			KANK4
KCMF1			KANK4
BASP1			KANK4
FUT2			DOCK7
SEC24C			PGM1
ANO6			ROR1
CAVIN1			ROR1
ARIH2			RAVER2
RABEP2			GNG12
RPLP2			NEGR1
TMEM94			ST6GALNAC3
TSSK6			ST6GALNAC5
GLDC			ZZZ3
MAF			DNASE2B
ERN1			SSX2IP
ZHX2			LPAR3
GAK			GBP6
CTC1			ZNF644
EXD1			TGFBR3
SAMD4B			BCAR3
FUCA1			SLC44A3
CALR			TMEM56-RWDD3
PTPN11			VAV3
CLK3			KCND3
MROH1			KCND3
R3HDM2			LOC100996702
EIF2S3B			MAN1A2
LRRC57			SPAG17
SETD2			TBX15
MEX3D			NOTCH2
YIPF6			NBPF20
ZBTB20			PDE4DIP
COPG1			PDE4DIP
OR4C15			PDE4DIP
TNRC18			PDE4DIP
IST1			PDE4DIP
C1S			PDE4DIP
NPLOC4			PDE4DIP
KPNA2			PDE4DIP
SATB1			PDE4DIP
TRAK1			NBPF9
TTC3			SEC22B
ANXA2			SEC22B
PAQR7			BCL9
OR2T29			NBPF8
CEP63			NBPF25P
NEB			NBPF25P
POTEC			MPC2
OR5P2			DPT
EPHA10			LINC00970
SF3A3			PRRX1
EP400			RABGAP1L
TENT5C			RABGAP1L
PRR14L			RASAL2
ALYREF			LAMC1
CBX6			RGL1
TRAIP			RNF2
IQGAP3			PTPRC
TOB2			C1orf106
DNAH2			RD3
PTP4A2			NEK2
DIABLO			KCNK2
EIF3C			KCNK2
PPP1R2			KCNK2
ACOT1			USH2A
MROH7			USH2A
KNTC1			ESRRG
ATL3			ESRRG
OSBP2			GPATCH2
TMED9			TGFB2
FAM227A			SUSD4
BRF1			DNAH14
IFITM2			PCNXL2
NUPR2			SLC35F3
CDK10			ERO1LB
ATP6V0A2			LGALS8
METTL7A			RYR2
NR2F2			FMN2
SP1			RGS7
BRWD1			FH
ANKFY1			WDR64
YTHDF3			HNRNPU
PIGP			KIF26B
CD300LF			KIF26B
CYP4F2			ADARB2
PRR30			CELF2
ZNRF1			CELF2
RPS23			CELF2
INSIG1			FRMD4A
CYP4F8			FRMD4A
GPATCH8			MALRD1
NF2			MALRD1
UBE2H			PLXDC2
ARAP1			DNAJC1
ZFP91			PIP4K2A
BCR			KIAA1217
SPIN2B			KIAA1217
IFNA10			PRTFDC1
LILRB4			MYO3A
HEXIM1			PDSS1
EFCAB6			MPP7
LILRA5			ZNF438
H1FNT			KIF5B
MT1X			CCDC7
BCAM			CCDC7
RSBN1L			CCDC7
MAGI2			NRP1
CHP1			PARD3
PTMA			CREM
IFT140			RASGEF1A
POTEG			LINC00840
PRAMEF10			GPRIN2
USP7			LINC00842
FANCA			LINC00842
SECISBP2			LINC00842
SEMA4D			LINC00842
DNAH17			GDF10
KRTAP10-6			PRKG1
ZC3H6			PRKG1
POTEE			PRKG1
IFNA2			FAM13C
NBR1			ANK3
RALGAPA2			ANK3
BCL2L15			CTNNA3
RPL14			CTNNA3
POTEA			LRRTM3
ZNF292			DNAJC12
SF3B3			UNC5B
SERPINA3			TTC18
SEMA4A			ADK
RYR1			C10orf11
SUPT5H			KCNMA1
XPNPEP3			KCNMA1
ZNF34			KCNMA1
NCOR2			SH2D4B
SULT1A1			NRG3
PRPF40A			GRID1
MYO18A			GRID1
POTEF			FAS
DAPK1			LOC100188947
GM2A			CPEB3
CD47			IDE
POTEI			ENTPD1-AS1
ARHGEF12			BLNK
ANXA4			MMS19
ZNF429			HPSE2
MAFG			HPSE2
KIAA1671			HPSE2
IGF2R			C10orf76
DYNC1H1			SH3PXD2A
PCBP2			ABLIM1
ACSL5			GFRA1
SND1			GRK5
SULT1A2			MIR5694
SVIL			FAM53B
LRP10			CTBP2
HTT			TEX36
MAP3K5			DOCK1
COL13A1			STIM1
SPN			SYT9
SIPA1L1			SYT9
VN1R5			TUB
SPTAN1			CAND1.11
PSAP			ARNTL
ZNF780A			SPON1
KIF13B			SPON1
SPG7			PLEKHA7
IFNA1			SERGEF
POTEH			LDHC
AKR1B10			NAV2
SFI1			NAV2
MIER1			NAV2
SZT2			NAV2
SULT1C2			SLC6A5
QRICH1			NELL1
FKBP1C			NELL1
UBL5			LUZP2
KRTAP4-5			LGR4
ITSN2			LIN7C
OGA			WT1
TXNRD1			TCP11L1
LRBA			HIPK3
BAZ1A			ABTB2
AKR1C4			CHST1
RYR2			LOC283194
C6orf89			DTX4
CALM1			SHANK2
MT-ND6			PLEKHB1
MT-CO2			SLCO2B1
UNC13B			DGAT2
MT-CYB			UVRAG
MT-ND2			TSKU
MT-ND5			MYO7A
MTOR			TENM4
MT-CO1			TENM4
RYR3			DLG2
LTN1			PICALM
TYW1			ME3
MT-ND4			ME3
MT-ND1			TMEM135
MT-ATP6			RAB38
MAP3K3			GRM5
RPL39			FAT3
MT-CO3			VSTM5
L3MBTL3			HEPHL1
MFAP3L			MRE11A
SMG5			AMOTL1
SGMS1			DYNC2H1
EFCAB2			ALKBH8
FAM229B			CUL5
FANK1			CADM1
GIGYF2			KMT2A
PRAMEF20			POU2F3
PRAMEF17			UBASH3B
PRAMEF19			PKNOX2
PRAMEF14			ARHGAP32
PRAMEF15			C11orf44
PRAMEF9			NTM
HLA-C			OPCML
HLA-E			OPCML
RACK1			B3GAT1
HLA-G			IQSEC3
HLA-F			CACNA1C
ATXN2			LOC100507424
SPINK9			EFCAB4B
FAM71F2			CLEC1A
ADGRG1			PRH1
TECPR1			GUCY2C
ITSN1			DERA
CRLF2			SOX5
JPT2			ITPR2
TMEM191C			FAR2
HLA-A			TMTC1
TRIM71			FGD4
RNU1-67P			SYT10
RNVU1-15			ABCD2
RNVU1-1			CNTN1
TSN			NELL2
IGKV4-1			VDR
TRAV12-1			ADCY6
TRAV12-2			KCNH3
TRAV12-3			PRPF40B
IGHV1-2			FMNL3
IGHV1-24			SMARCD1
SFT2D2			DIP2B
RBMXL1			NXPH4
VDAC1			FAM19A2
HEXA			SRGAP1
ZNF845			LEMD3
TTLL3			MSRB3
IFNA7			IRAK3
FIS1			GRIP1
SPATA31D1			CAND1
ARHGEF28			CNOT2
DDX3X			TPH2
KRTAP10-4			NAV3
CCDC7			MGAT4C
VAMP2			MGAT4C
KRTAP10-9			CEP290
CCNL2			POC1B
POTEM			PLXNC1
POTEJ			VEZT
IFNA14			CDK17
VN1R4			ANKS1B
PRAMEF25			SLC17A8
KRTAP9-1			GNPTAB
TMEM189			GNPTAB
PI4KA			C12orf75
AP5Z1			NUAK1
PRAMEF4			PRDM4
KRTAP10-11			WSCD2
FCGR2C			FOXN4
EIF5AL1			GLTP
ATXN7L3B			PTPN11
HMBS			MED13L
CUX1			KSR2
SULT1A3			MLXIP
GTF2I			TMEM132B
DYNLL2			IFT88
OTUD7B			LNX2
RBM8A			FLT3
NCOA4			POMP
IGHV1OR15-1			SLC7A1
PRAMEF5			FRY
RCC1L			ZAR1L
RNVU1-19			STARD13
UHRF1			PROSER1
TYW1B			LINC00598
IGHV1OR21-1			VWA8
MARCKS			ERICH6B
POTEB3			LCP1
TMEM191B			LRCH1
PRAMEF13			MIR4500HG
OR2AG1			GPC5
PRAMEF18			GPC5
OR8K3			GPC6
			UGGT2
			UGGT2
			UGGT2
			DOCK9
			NALCN
			FGF14
			ERCC5
			MYO16
			MYO16
			COL4A2
			STXBP6
			LOC100506071
			NUBPL
			NPAS3
			SLC25A21
			FANCM
			MDGA2
			NIN
			LINC00640
			FRMD6-AS2
			GPR137C
			DDHD1
			GCH1
			PELI2
			DAAM1
			SLC38A6
			PRKCH
			PPP2R5E
			MIR548AZ
			MAX
			MAX
			GPHN
			GPHN
			GPHN
			RDH11
			RAD51B
			RAD51B
			SMOC1
			PAPLN
			JDP2
			TTLL5
			GPATCH2L
			ISM2
			ADCK1
			NRXN3
			CEP128
			KCNK10
			FOXN3
			FOXN3
			FOXN3
			FOXN3
			TTC7B
			CCDC88C
			BTBD7
			WDR20
			PACS2
			LOC727924
			OCA2
			FAM189A1
			FAM189A1
			SPRED1
			RASGRP1
			TTBK2
			FBN1
			CEP152
			GALK2
			CYP19A1
			WDR72
			UNC13C
			TCF12
			CGNL1
			CGNL1
			RORA
			LARP6
			SCAPER
			TBC1D2B
			FAH
			ARNT2
			ARNT2
			AGBL1
			ABHD2
			LINC00925
			PEX11A
			SLCO3A1
			RGMA
			SPATA8-AS1
			FAM169B
			IGF1R
			IGF1R
			IGF1R
			ADAMTS17
			CREBBP
			ATF7IP2
			CLEC16A
			GSPT1
			MKL2
			ABCC1
			ACSM1
			GSG1L
			GSG1L
			SPNS1
			BCKDK
			FLJ26245
			CHD9
			CHD9
			MMP15
			IL34
			HYDIN
			HYDIN
			HYDIN
			HYDIN
			HYDIN
			HYDIN
			HYDIN
			HYDIN
			HYDIN
			CMC2
			CMIP
			CDH13
			CDH13
			CDH13
			USP43
			GAS7
			MAP2K4
			ARHGAP44
			ARHGAP44
			CDRT4
			TMEM11
			MAP2K3
			KCNJ18
			SSH2
			ASIC2
			KANSL1
			KANSL1
			KAT7
			CEP112
			SLC39A11
			ENOSF1
			LINC00470
			LPIN2
			MYOM1
			L3MBTL4
			L3MBTL4
			C18orf64
			PTPRM
			MTCL1
			RAB31
			LDLRAD4
			FAM210A
			ANKRD29
			LAMA3
			ZNF521
			AQP4-AS1
			MEP1B
			NOL4
			FHOD3
			LINC00669
			SETBP1
			RNF165
			CTIF
			MYO5B
			LOC100287225
			TCF4
			TCF4
			NEDD4L
			BCL2
			SERPINB7
			SERPINB8
			LOC284294
			LOC284294
			RTTN
			ZNF407
			ZNF407
			ZNF236
			R3HDM4
			ZNF625
			ZNF492
			ZNF254
			LOC100420587
			UBA2
			LGI4
			ZNF227
			CLASRP
			ARHGAP35
			KLKP1
			EPN1
			MYT1L
			MYT1L
			TSSC1
			TRAPPC12
			LOC101929567
			ASAP2
			ASAP2
			HPCAL1
			FLJ33534
			LPIN1
			NBAS
			OSR1
			KLHL29
			KLHL29
			NCOA1
			BRE
			ALK
			GALNT14
			GALNT14
			VIT
			SLC8A1
			DYNC2LI1
			PRKCE
			PRKCE
			PRKCE
			EPAS1
			NRXN1
			NRXN1
			SPTBN1
			KIAA1841
			USP34
			COMMD1
			EHBP1
			WDPCP
			ARHGAP25
			AAK1
			AAK1
			ANXA4
			RAB11FIP5
			M1AP
			M1AP
			TACR1
			LOC101927967
			LOC101927948
			LOC101927967
			CTNNA2
			TCF7L1
			REEP1
			THNSL2
			ANKRD36
			VWA3B
			KIAA1211L
			AFF3
			NPAS2
			TMEM182
			C2orf49
			ACOXL
			DPP10
			DPP10
			DPP10
			RALB
			GLI2
			CLASP1
			CNTNAP5
			CNTNAP5
			CNTNAP5
			ANKRD30BL
			ANKRD30BL
			GPR39
			GPR39
			MIR7853
			MIR7853
			ZRANB3
			ZRANB3
			R3HDM1
			THSD7B
			NXPH2
			LRP1B
			TEX41
			RIF1
			BAZ2B
			PLA2R1
			LOC100505984
			TANK
			CSRNP3
			XIRP2
			STK39
			ABCB11
			MYO3B
			TLK1
			RAPGEF4
			RAPGEF4
			CCDC141
			GULP1
			C2orf88
			GLS
			TMEFF2
			STK17B
			HECW2
			MOB4
			PLCL1
			SATB2
			SATB2
			SPATS2L
			AOX1
			FAM126B
			LOC100652824
			ICA1L
			RAPH1
			RAPH1
			SPAG16
			LINC00607
			SGPP2
			DNER
			C2orf82
			HDAC4
			ING5
			SDCBP2-AS1
			STK35
			TMC2
			LOC101929265
			TASP1
			ESF1
			ESF1
			MACROD2
			MACROD2
			ABHD12
			FRG1B
			PHF20
			EPB41L1
			SRC
			TTI1
			SLC32A1
			PPP1R16B
			DHX35
			WFDC2
			MMP9
			SLC13A3
			ATP9A
			TSHZ2
			FAM210B
			RAB22A
			GNAS-AS1
			CDH4
			TEKT4P2
			BAGE5
			BAGE
			LINC00478
			JAM2
			MIR5009
			BACH1
			PAXBP1
			KCNE1
			KCNJ6
			DSCAM
			DSCAM
			PRAME
			ADORA2A-AS1
			SGSM1
			TTC28
			MTMR3
			TBC1D10A
			RBFOX2
			APOL3
			TAB1
			TNRC6B
			SULT4A1
			ARHGAP8
			PLXNB2
			ACR
			CNTN4
			CNTN4
			ITPR1-AS1
			GRM7
			GRM7
			OXTR
			SRGAP3
			PPARG
			TMEM40
			C3orf20
			COLQ
			COLQ
			RFTN1
			PLCL2
			KAT2B
			ZNF385D
			OSBPL10
			GPD1L
			FBXL2
			LOC101928135
			EXOG
			ULK4
			ULK4
			PTPN23
			DOCK3
			POC1A
			CACNA2D3
			CACNA2D3
			ARHGEF3
			FLNB
			PXK
			FAM107A
			FHIT
			FHIT
			PTPRG
			CADPS
			SYNPR
			SUCLG2-AS1
			SUCLG2-AS1
			FAM19A1
			LINC00877
			SHQ1
			PDZRN3
			PDZRN3
			GBE1
			CADM2
			EPHA3
			EPHA6
			ARL6
			ARL6
			MIR548G
			NFKBIZ
			ALCAM
			CBLB
			LINC00883
			LOC101929717
			ZBTB20
			MAATS1
			NR1I2
			GSK3B
			STXBP5L
			STXBP5L
			SLC15A2
			CSTA
[truncated: 7,437 more rows]
